# Supplementary material for: 2-Benzyl-myo-inositol monohydrate
Source: Acta Crystallogr Sect E Struct Rep Online. 2009 Oct 17;65(Pt 11):o2782. doi: 10.1107/S1600536809041750 (PMC2971447; doi:10.1107/S1600536809041750)
Supplement: Supplementary file 1 [file e-65-o2782-sup1.cif]

##############################################################################
###                                                                        ###
###        Electronic paper (Acta Crystallographica Section E)             ###
###                                                                        ###
##############################################################################
#                                                                            #
# This CIF contains the data in a paper accepted for publication in Acta     #
# Crystallographica Section E. It conforms to the requirements of Notes      #
# for Authors for Section E, and has been peer reviewed under the auspices   #
# of the IUCr Commission on Journals.                                        #
#                                                                            #
# Full details of the Crystallographic Information File format               #
# are given in the paper "The Crystallographic Information File (CIF):       #
# a New Standard Archive File for Crystallography" by S. R. Hall, F. H.      #
# Allen and I. D. Brown [Acta Cryst. (1991), A47, 655-685].                  #
#                                                                            #
# The current version of the core CIF dictionary is obtainable from          #
# ftp://ftp.iucr.org/pub/cif_core.dic. The current version number is 2.4.    #
#                                                                            #
# Software is freely available for graphical display of the structure(s) in  #
# this CIF.  For information consult the CIF home page http://www.iucr.org/  #
# cif/home.html                                                              #
#                                                                            #
# This file may be used for bona fide research purposes within the           #
# scientific community so long as proper attribution is given to the journal # 
# article from which it was obtained.                                        #
#                                                                            #
##############################################################################
                                             
data_global
_audit_creation_method     SHELXL
_journal_date_recd_electronic     2009-10-01
_journal_date_accepted     2009-10-13
_journal_name_full     'Acta Crystallographica, Section E'
_journal_year     2009
_journal_volume     65
_journal_issue     11
_journal_page_first     o2782
_journal_page_last     o2782
_journal_paper_category     QO
_journal_coeditor_code     EZ2193
_publ_contact_author_name     'Gainsford, Graeme J.'
_publ_contact_author_address
;Industrial Research Limited
 PO Box 31-310
 Lower Hutt
 New Zealand
;
_publ_contact_author_email     g.gainsford@irl.cri.nz
_publ_contact_author_fax     '64(4)931 3142'
_publ_contact_author_phone     '64(4)931 3518'
_publ_section_title
;
2-Benzyl-<i>myo</i>-inositol monohydrate
;
loop_
    _publ_author_name
    _publ_author_address
    'Fr\"ohlich, Richard F.G.'
;Industrial Research Limited
 PO Box 31-310
 Lower Hutt
 New Zealand
;
    'Gainsford, Graeme J.'
;Industrial Research Limited
 PO Box 31-310
 Lower Hutt
 New Zealand
;
    'Painter, Gavin F.'
;Industrial Research Limited
 PO Box 31-310
 Lower Hutt
 New Zealand
;
_publ_section_synopsis     .
data_I
_audit_creation_method     SHELXL-97
_chemical_name_systematic
;
2-Benzyl-<i>myo</i>-inositol monohydrate
;
_chemical_name_common     '2-Benzyl-myo-inositol hydrate'
_chemical_formula_moiety     'C13 H18 O6, H2 O'
_chemical_formula_sum     'C13 H20 O7'
_chemical_formula_iupac     'C13 H18 O6, H2 O'
_chemical_formula_weight     288.29
_chemical_melting_point     ?
_symmetry_cell_setting     Monoclinic
_symmetry_space_group_name_H-M     'P 21/c'
_symmetry_space_group_name_Hall     '-P 2ybc'
loop_
    _symmetry_equiv_pos_as_xyz
    'x, y, z'
    '-x, y+1/2, -z+1/2'
    '-x, -y, -z'
    'x, -y-1/2, z-1/2'
_cell_length_a     7.4616(3)
_cell_length_b     33.7688(13)
_cell_length_c     10.4528(4)
_cell_angle_alpha     90.00
_cell_angle_beta     90.616(2)
_cell_angle_gamma     90.00
_cell_volume     2633.63(18)
_cell_formula_units_Z     8
_cell_measurement_reflns_used     9735
_cell_measurement_theta_min     2.41
_cell_measurement_theta_max     31.22
_cell_measurement_temperature     121(2)
_exptl_crystal_description     block
_exptl_crystal_colour     colourless
_exptl_crystal_size_max     0.75
_exptl_crystal_size_mid     0.72
_exptl_crystal_size_min     0.31
_exptl_crystal_density_diffrn     1.454
_exptl_crystal_density_meas     ?
_exptl_crystal_density_method     'not measured'
_exptl_crystal_F_000     1232
_exptl_absorpt_coefficient_mu     0.118
_exptl_absorpt_correction_type     multi-scan
_exptl_absorpt_process_details
;
(Blessing, 1995)
;
_exptl_absorpt_correction_T_min     0.6568
_exptl_absorpt_correction_T_max     0.7462
_exptl_special_details
;
;
_diffrn_ambient_temperature     121(2)
_diffrn_radiation_type     MoK\a
_diffrn_radiation_wavelength     0.71073
_diffrn_radiation_source     'fine-focus sealed tube'
_diffrn_radiation_monochromator     graphite
_diffrn_measurement_device_type     'Bruker APEXII CCD'
_diffrn_measurement_method     '\f and \w scans'
_diffrn_detector_area_resol_mean     8.333
_diffrn_reflns_number     67666
_diffrn_reflns_av_R_equivalents     0.0311
_diffrn_reflns_av_sigmaI/netI     0.0175
_diffrn_reflns_theta_min     2.04
_diffrn_reflns_theta_max     31.26
_diffrn_reflns_theta_full     31.26
_diffrn_measured_fraction_theta_max     0.982
_diffrn_measured_fraction_theta_full     0.982
_diffrn_reflns_limit_h_min     -10
_diffrn_reflns_limit_h_max     10
_diffrn_reflns_limit_k_min     -48
_diffrn_reflns_limit_k_max     48
_diffrn_reflns_limit_l_min     -15
_diffrn_reflns_limit_l_max     14
_diffrn_standards_number     0
_diffrn_standards_interval_count     ?
_diffrn_standards_interval_time     ?
_diffrn_standards_decay_%     0
_refine_special_details
;
Refinement of <i>F</i>^2^ against ALL reflections. The weighted <i>R</i>-factor
<i>wR</i> and goodness of fit <i>S</i> are based on <i>F</i>^2^, conventional
<i>R</i>-factors <i>R</i> are based on <i>F</i>, with <i>F</i> set to zero for
negative <i>F</i>^2^. The threshold expression of <i>F</i>^2^ >
\s(<i>F</i>^2^) is used only for calculating <i>R</i>-factors(gt) <i>etc</i>.
and is not relevant to the choice of reflections for refinement.
<i>R</i>-factors based on <i>F</i>^2^ are statistically about twice as large
as those based on <i>F</i>, and <i>R</i>- factors based on ALL data will be
even larger.
;
_reflns_number_total     8428
_reflns_number_gt     7368
_reflns_threshold_expression     >2sigma(I)
_refine_ls_structure_factor_coef     Fsqd
_refine_ls_matrix_type     full
_refine_ls_R_factor_all     0.0476
_refine_ls_R_factor_gt     0.0406
_refine_ls_wR_factor_gt     0.1051
_refine_ls_wR_factor_ref     0.1104
_refine_ls_goodness_of_fit_ref     1.083
_refine_ls_restrained_S_all     1.083
_refine_ls_number_reflns     8428
_refine_ls_number_parameters     385
_refine_ls_number_restraints     0
_refine_ls_hydrogen_treatment     mixed
_refine_ls_weighting_scheme     calc
_refine_ls_weighting_details
         'calc w=1/[\s^2^(Fo^2^)+(0.0524P)^2^+1.1394P] where P=(Fo^2^+2Fc^2^)/3'
_atom_sites_solution_hydrogens     geom
_atom_sites_solution_primary     direct
_atom_sites_solution_secondary     difmap
_refine_ls_shift/su_max     0.001
_refine_ls_shift/su_mean     0.000
_refine_diff_density_max     0.544
_refine_diff_density_min     -0.256
_refine_ls_extinction_method     none
_refine_ls_extinction_coef     ?
loop_
    _atom_type_symbol
    _atom_type_description
    _atom_type_scat_dispersion_real
    _atom_type_scat_dispersion_imag
    _atom_type_scat_source
    'C' 'C' 0.0033 0.0016
                         'International Tables Vol C Tables 4.2.6.8 and 6.1.1.4'
    'H' 'H' 0.0000 0.0000
                         'International Tables Vol C Tables 4.2.6.8 and 6.1.1.4'
    'O' 'O' 0.0106 0.0060
                         'International Tables Vol C Tables 4.2.6.8 and 6.1.1.4'
_computing_data_collection     'APEX2 (Bruker, 2005)'
_computing_cell_refinement     'SAINT (Bruker, 2005)'
_computing_data_reduction
;
SAINT and SADABS (Bruker, 2005)
;
_computing_structure_solution     'SHELXS97 (Sheldrick, 2008)'
_computing_structure_refinement     'SHELXL97 (Sheldrick, 2008)'
_computing_molecular_graphics
;
ORTEP-3 (Farrugia, 1997), Mercury (Macrae, 2006) and
PLATON (Spek, 2009)
;
_computing_publication_material
;
SHELXL-97 (Sheldrick, 2008) and PLATON (Spek, 2009)
;
loop_
    _atom_site_type_symbol
    _atom_site_label
    _atom_site_fract_x
    _atom_site_fract_y
    _atom_site_fract_z
    _atom_site_U_iso_or_equiv
    _atom_site_adp_type
    _atom_site_calc_flag
    _atom_site_refinement_flags
    _atom_site_occupancy
    _atom_site_disorder_assembly
    _atom_site_disorder_group
    O O1 0.50902(10) 0.38866(2) 0.32399(7) 0.01471(14) Uani d . 1 . .
    H H1O 0.5917 0.4055 0.3203 0.018 Uiso calc R 1 . .
    O O2 0.60347(10) 0.41015(2) 0.57055(7) 0.01483(14) Uani d . 1 . .
    H H2O 0.6332 0.4083 0.6481 0.018 Uiso calc R 1 . .
    O O3 0.35266(11) 0.39608(3) 0.76876(7) 0.01909(16) Uani d . 1 . .
    H H3O 0.2746 0.4030 0.8216 0.023 Uiso calc R 1 . .
    O O4 0.11845(10) 0.46202(2) 0.71154(7) 0.01597(14) Uani d . 1 . .
    H H4O 0.1612 0.4703 0.7812 0.019 Uiso calc R 1 . .
    O O5 0.19999(12) 0.50334(2) 0.48900(8) 0.01982(16) Uani d . 1 . .
    H H5O 0.1448 0.5105 0.4224 0.024 Uiso calc R 1 . .
    O O6 0.27845(11) 0.45380(2) 0.26950(7) 0.01601(14) Uani d . 1 . .
    H H6O 0.2020 0.4367 0.2481 0.019 Uiso calc R 1 . .
    C C1 0.37784(12) 0.40152(3) 0.41306(8) 0.01044(16) Uani d . 1 . .
    H H1 0.2638 0.3871 0.3933 0.013 Uiso calc R 1 . .
    C C2 0.43530(12) 0.39073(3) 0.55006(9) 0.01108(16) Uani d . 1 . .
    C C3 0.29331(13) 0.40579(3) 0.64287(9) 0.01208(16) Uani d . 1 . .
    H H3 0.1781 0.3916 0.6249 0.014 Uiso calc R 1 . .
    C C4 0.26177(13) 0.45019(3) 0.62932(9) 0.01216(16) Uani d . 1 . .
    H H4 0.3735 0.4648 0.6539 0.015 Uiso calc R 1 . .
    C C5 0.20777(13) 0.46107(3) 0.49359(9) 0.01271(17) Uani d . 1 . .
    H H5 0.0865 0.4499 0.4737 0.015 Uiso calc R 1 . .
    C C6 0.34184(13) 0.44575(3) 0.39682(8) 0.01132(16) Uani d . 1 . .
    H H6 0.4574 0.4602 0.4102 0.014 Uiso calc R 1 . .
    C C7 0.46317(14) 0.34555(3) 0.56367(10) 0.01558(18) Uani d . 1 . .
    H H7A 0.5610 0.3374 0.5060 0.019 Uiso calc R 1 . .
    H H7B 0.5029 0.3398 0.6524 0.019 Uiso calc R 1 . .
    C C8 0.30059(15) 0.32061(3) 0.53398(10) 0.01688(19) Uani d . 1 . .
    C C9 0.27011(18) 0.30651(4) 0.41014(12) 0.0247(2) Uani d . 1 . .
    H H9 0.3523 0.3128 0.3444 0.030 Uiso calc R 1 . .
    C C10 0.1205(2) 0.28331(4) 0.38195(15) 0.0364(3) Uani d . 1 . .
    H H10 0.1021 0.2737 0.2974 0.044 Uiso calc R 1 . .
    C C11 -0.0017(2) 0.27418(4) 0.47645(18) 0.0414(4) Uani d . 1 . .
    H H11 -0.1040 0.2585 0.4569 0.050 Uiso calc R 1 . .
    C C12 0.0266(2) 0.28815(4) 0.59964(16) 0.0351(3) Uani d . 1 . .
    H H12 -0.0569 0.2821 0.6648 0.042 Uiso calc R 1 . .
    C C13 0.17685(17) 0.31106(4) 0.62839(12) 0.0240(2) Uani d . 1 . .
    H H13 0.1954 0.3203 0.7133 0.029 Uiso calc R 1 . .
    O O1' -0.02235(10) 0.60830(2) 0.78156(7) 0.01499(14) Uani d . 1 . .
    H H1'O 0.0179 0.6122 0.7079 0.018 Uiso calc R 1 . .
    O O2' -0.10251(10) 0.58343(2) 1.02760(7) 0.01449(14) Uani d . 1 . .
    H H2'O -0.1853 0.5942 0.9849 0.017 Uiso calc R 1 . .
    O O3' 0.15758(10) 0.59222(2) 1.22426(6) 0.01522(14) Uani d . 1 . .
    H H3'O 0.0710 0.5777 1.2446 0.018 Uiso calc R 1 . .
    O O4' 0.35488(10) 0.52508(2) 1.15761(7) 0.01644(15) Uani d . 1 . .
    H H4'O 0.3179 0.5032 1.1854 0.020 Uiso calc R 1 . .
    O O5' 0.30650(11) 0.49278(2) 0.90825(7) 0.01634(15) Uani d . 1 . .
    H H5'O 0.4134 0.4869 0.8924 0.020 Uiso calc R 1 . .
    O O6' 0.23721(11) 0.55224(2) 0.71019(7) 0.01714(15) Uani d . 1 . .
    H H6'O 0.1979 0.5327 0.6691 0.021 Uiso calc R 1 . .
    C C1' 0.11963(12) 0.59546(3) 0.86443(8) 0.01071(16) Uani d . 1 . .
    H H1' 0.2284 0.6118 0.8465 0.013 Uiso calc R 1 . .
    C C2' 0.06277(12) 0.60309(3) 1.00248(8) 0.01054(16) Uani d . 1 . .
    C C3' 0.20310(12) 0.58499(3) 1.09446(8) 0.01089(16) Uani d . 1 . .
    H H3' 0.3202 0.5983 1.0781 0.013 Uiso calc R 1 . .
    C C4' 0.22744(13) 0.54078(3) 1.06806(9) 0.01159(16) Uani d . 1 . .
    H H4' 0.1101 0.5269 1.0788 0.014 Uiso calc R 1 . .
    C C5' 0.29354(13) 0.53434(3) 0.93189(9) 0.01157(16) Uani d . 1 . .
    H H5' 0.4140 0.5469 0.9220 0.014 Uiso calc R 1 . .
    C C6' 0.16254(13) 0.55231(3) 0.83577(8) 0.01145(16) Uani d . 1 . .
    H H6' 0.0490 0.5366 0.8351 0.014 Uiso calc R 1 . .
    C C7' 0.03668(14) 0.64794(3) 1.02676(10) 0.01511(18) Uani d . 1 . .
    H H7'A -0.0651 0.6572 0.9732 0.018 Uiso calc R 1 . .
    H H7'B 0.0029 0.6516 1.1173 0.018 Uiso calc R 1 . .
    C C8' 0.19624(14) 0.67385(3) 0.99995(10) 0.01606(18) Uani d . 1 . .
    C C9' 0.22323(17) 0.68948(3) 0.87823(11) 0.0222(2) Uani d . 1 . .
    H H9' 0.1402 0.6836 0.8113 0.027 Uiso calc R 1 . .
    C C10' 0.3703(2) 0.71355(4) 0.85360(15) 0.0336(3) Uani d . 1 . .
    H H10' 0.3870 0.7241 0.7703 0.040 Uiso calc R 1 . .
    C C11' 0.4927(2) 0.72223(4) 0.95047(18) 0.0396(4) Uani d . 1 . .
    H H11' 0.5936 0.7385 0.9336 0.048 Uiso calc R 1 . .
    C C12' 0.4666(2) 0.70707(4) 1.07170(17) 0.0365(3) Uani d . 1 . .
    H H12' 0.5497 0.7130 1.1384 0.044 Uiso calc R 1 . .
    C C13' 0.31951(17) 0.68313(4) 1.09646(12) 0.0249(2) Uani d . 1 . .
    H H13' 0.3028 0.6730 1.1802 0.030 Uiso calc R 1 . .
    O O1W 0.91098(12) 0.37731(3) 0.45945(8) 0.02411(18) Uani d . 1 . .
    H H1WA 0.923(3) 0.3553(6) 0.4917(19) 0.036 Uiso d . 1 . .
    H H1WB 0.817(3) 0.3882(6) 0.4883(18) 0.036 Uiso d . 1 . .
    O O2W 0.40295(12) 0.38183(3) 0.07198(8) 0.02373(18) Uani d . 1 . .
    H H2WA 0.429(3) 0.3826(6) 0.1511(19) 0.036 Uiso d . 1 . .
    H H2WB 0.429(3) 0.3596(6) 0.0440(18) 0.036 Uiso d . 1 . .
loop_
    _atom_site_aniso_label
    _atom_site_aniso_U_11
    _atom_site_aniso_U_22
    _atom_site_aniso_U_33
    _atom_site_aniso_U_12
    _atom_site_aniso_U_13
    _atom_site_aniso_U_23
    O1 0.0152(3) 0.0176(3) 0.0114(3) 0.0019(3) 0.0024(2) -0.0026(2)
    O2 0.0117(3) 0.0222(4) 0.0106(3) -0.0032(3) -0.0024(2) -0.0004(2)
    O3 0.0227(4) 0.0257(4) 0.0089(3) 0.0054(3) 0.0015(3) 0.0026(3)
    O4 0.0161(3) 0.0180(4) 0.0138(3) 0.0009(3) 0.0039(2) -0.0048(3)
    O5 0.0290(4) 0.0106(3) 0.0199(4) 0.0039(3) 0.0008(3) 0.0001(3)
    O6 0.0208(4) 0.0157(3) 0.0114(3) -0.0009(3) -0.0036(3) 0.0036(2)
    C1 0.0105(4) 0.0115(4) 0.0093(4) 0.0011(3) -0.0002(3) -0.0004(3)
    C2 0.0104(4) 0.0128(4) 0.0100(4) 0.0004(3) -0.0009(3) 0.0004(3)
    C3 0.0127(4) 0.0143(4) 0.0093(4) 0.0009(3) 0.0007(3) 0.0009(3)
    C4 0.0120(4) 0.0128(4) 0.0117(4) 0.0000(3) 0.0020(3) -0.0020(3)
    C5 0.0142(4) 0.0106(4) 0.0133(4) 0.0010(3) 0.0004(3) -0.0005(3)
    C6 0.0128(4) 0.0114(4) 0.0097(4) 0.0000(3) -0.0005(3) 0.0007(3)
    C7 0.0160(4) 0.0140(4) 0.0168(4) 0.0033(3) -0.0009(3) 0.0019(3)
    C8 0.0198(5) 0.0103(4) 0.0205(5) 0.0029(3) -0.0010(4) 0.0024(3)
    C9 0.0327(6) 0.0165(5) 0.0249(5) 0.0020(4) -0.0045(4) -0.0022(4)
    C10 0.0483(9) 0.0182(6) 0.0424(8) -0.0022(5) -0.0191(6) -0.0043(5)
    C11 0.0362(8) 0.0206(6) 0.0672(11) -0.0098(5) -0.0168(7) 0.0085(6)
    C12 0.0281(6) 0.0232(6) 0.0541(9) -0.0047(5) 0.0015(6) 0.0147(6)
    C13 0.0252(6) 0.0179(5) 0.0288(6) 0.0012(4) 0.0028(4) 0.0072(4)
    O1' 0.0140(3) 0.0199(4) 0.0110(3) 0.0031(3) -0.0019(2) 0.0028(2)
    O2' 0.0097(3) 0.0198(4) 0.0139(3) -0.0019(3) 0.0002(2) 0.0035(2)
    O3' 0.0168(3) 0.0196(4) 0.0093(3) -0.0008(3) 0.0001(2) -0.0013(2)
    O4' 0.0172(3) 0.0157(3) 0.0163(3) 0.0016(3) -0.0048(3) 0.0046(3)
    O5' 0.0170(4) 0.0108(3) 0.0212(3) 0.0024(3) -0.0001(3) -0.0027(3)
    O6' 0.0246(4) 0.0159(3) 0.0111(3) -0.0030(3) 0.0038(3) -0.0034(2)
    C1' 0.0106(4) 0.0115(4) 0.0100(4) 0.0008(3) -0.0007(3) 0.0004(3)
    C2' 0.0094(4) 0.0119(4) 0.0103(4) 0.0001(3) 0.0007(3) 0.0004(3)
    C3' 0.0110(4) 0.0120(4) 0.0096(4) 0.0002(3) -0.0006(3) -0.0001(3)
    C4' 0.0114(4) 0.0118(4) 0.0115(4) 0.0004(3) -0.0016(3) 0.0014(3)
    C5' 0.0116(4) 0.0102(4) 0.0129(4) 0.0007(3) -0.0003(3) -0.0004(3)
    C6' 0.0121(4) 0.0121(4) 0.0101(4) -0.0003(3) 0.0001(3) 0.0001(3)
    C7' 0.0161(4) 0.0129(4) 0.0163(4) 0.0039(3) 0.0016(3) -0.0010(3)
    C8' 0.0190(5) 0.0099(4) 0.0193(4) 0.0026(3) -0.0009(3) -0.0018(3)
    C9' 0.0282(6) 0.0156(5) 0.0227(5) 0.0010(4) 0.0026(4) 0.0021(4)
    C10' 0.0416(8) 0.0177(5) 0.0417(7) -0.0033(5) 0.0149(6) 0.0036(5)
    C11' 0.0317(7) 0.0208(6) 0.0666(10) -0.0102(5) 0.0100(7) -0.0067(6)
    C12' 0.0286(7) 0.0259(6) 0.0547(9) -0.0043(5) -0.0089(6) -0.0121(6)
    C13' 0.0264(6) 0.0202(5) 0.0278(6) 0.0008(4) -0.0070(4) -0.0047(4)
    O1W 0.0194(4) 0.0309(5) 0.0221(4) 0.0063(3) 0.0047(3) 0.0091(3)
    O2W 0.0206(4) 0.0337(5) 0.0168(4) 0.0071(3) -0.0031(3) -0.0046(3)
_geom_special_details
;
All e.s.d.'s (except the e.s.d. in the dihedral angle between two l.s. planes)
are estimated using the full covariance matrix. The cell e.s.d.'s are taken
into account individually in the estimation of e.s.d.'s in distances, angles
and torsion angles; correlations between e.s.d.'s in cell parameters are only
used when they are defined by crystal symmetry. An approximate (isotropic)
treatment of cell e.s.d.'s is used for estimating e.s.d.'s involving l.s.
planes.
;
loop_
    _geom_bond_atom_site_label_1
    _geom_bond_atom_site_label_2
    _geom_bond_site_symmetry_2
    _geom_bond_distance
    _geom_bond_publ_flag
    O1 C1 . 1.4259(11) ?
    O1 H1O . 0.8400 ?
    O2 C2 . 1.4299(12) ?
    O2 H2O . 0.8400 ?
    O3 C3 . 1.4222(11) ?
    O3 H3O . 0.8400 ?
    O4 C4 . 1.4358(12) ?
    O4 H4O . 0.8400 ?
    O5 C5 . 1.4293(12) ?
    O5 H5O . 0.8400 ?
    O6 C6 . 1.4336(11) ?
    O6 H6O . 0.8400 ?
    C1 C6 . 1.5268(13) ?
    C1 C2 . 1.5343(12) ?
    C1 H1 . 1.0000 ?
    C2 C3 . 1.5312(13) ?
    C2 C7 . 1.5460(14) ?
    C3 C4 . 1.5240(14) ?
    C3 H3 . 1.0000 ?
    C4 C5 . 1.5159(13) ?
    C4 H4 . 1.0000 ?
    C5 C6 . 1.5209(13) ?
    C5 H5 . 1.0000 ?
    C6 H6 . 1.0000 ?
    C7 C8 . 1.5064(15) ?
    C7 H7A . 0.9900 ?
    C7 H7B . 0.9900 ?
    C8 C9 . 1.3957(16) ?
    C8 C13 . 1.3964(16) ?
    C9 C10 . 1.3925(19) ?
    C9 H9 . 0.9500 ?
    C10 C11 . 1.386(3) ?
    C10 H10 . 0.9500 ?
    C11 C12 . 1.385(3) ?
    C11 H11 . 0.9500 ?
    C12 C13 . 1.3921(19) ?
    C12 H12 . 0.9500 ?
    C13 H13 . 0.9500 ?
    O1' C1' . 1.4286(11) ?
    O1' H1'O . 0.8400 ?
    O2' C2' . 1.4275(11) ?
    O2' H2'O . 0.8400 ?
    O3' C3' . 1.4233(11) ?
    O3' H3'O . 0.8400 ?
    O4' C4' . 1.4291(11) ?
    O4' H4'O . 0.8400 ?
    O5' C5' . 1.4284(12) ?
    O5' H5'O . 0.8400 ?
    O6' C6' . 1.4315(11) ?
    O6' H6'O . 0.8400 ?
    C1' C6' . 1.5223(13) ?
    C1' C2' . 1.5303(12) ?
    C1' H1' . 1.0000 ?
    C2' C3' . 1.5403(13) ?
    C2' C7' . 1.5481(14) ?
    C3' C4' . 1.5295(13) ?
    C3' H3' . 1.0000 ?
    C4' C5' . 1.5269(13) ?
    C4' H4' . 1.0000 ?
    C5' C6' . 1.5206(13) ?
    C5' H5' . 1.0000 ?
    C6' H6' . 1.0000 ?
    C7' C8' . 1.5064(15) ?
    C7' H7'A . 0.9900 ?
    C7' H7'B . 0.9900 ?
    C8' C13' . 1.3935(16) ?
    C8' C9' . 1.3941(15) ?
    C9' C10' . 1.3921(18) ?
    C9' H9' . 0.9500 ?
    C10' C11' . 1.387(2) ?
    C10' H10' . 0.9500 ?
    C11' C12' . 1.382(3) ?
    C11' H11' . 0.9500 ?
    C12' C13' . 1.390(2) ?
    C12' H12' . 0.9500 ?
    C13' H13' . 0.9500 ?
    O1W H1WA . 0.82(2) ?
    O1W H1WB . 0.85(2) ?
    O2W H2WA . 0.85(2) ?
    O2W H2WB . 0.83(2) ?
loop_
    _geom_angle_atom_site_label_1
    _geom_angle_atom_site_label_2
    _geom_angle_atom_site_label_3
    _geom_angle_site_symmetry_1
    _geom_angle_site_symmetry_3
    _geom_angle
    _geom_angle_publ_flag
    C1 O1 H1O . . 109.5 ?
    C2 O2 H2O . . 109.5 ?
    C3 O3 H3O . . 109.5 ?
    C4 O4 H4O . . 109.5 ?
    C5 O5 H5O . . 109.5 ?
    C6 O6 H6O . . 109.5 ?
    O1 C1 C6 . . 110.28(7) ?
    O1 C1 C2 . . 110.50(7) ?
    C6 C1 C2 . . 112.54(7) ?
    O1 C1 H1 . . 107.8 ?
    C6 C1 H1 . . 107.8 ?
    C2 C1 H1 . . 107.8 ?
    O2 C2 C3 . . 111.39(8) ?
    O2 C2 C1 . . 105.48(7) ?
    C3 C2 C1 . . 108.91(8) ?
    O2 C2 C7 . . 108.77(8) ?
    C3 C2 C7 . . 111.27(8) ?
    C1 C2 C7 . . 110.87(8) ?
    O3 C3 C4 . . 111.05(8) ?
    O3 C3 C2 . . 107.39(8) ?
    C4 C3 C2 . . 112.03(8) ?
    O3 C3 H3 . . 108.8 ?
    C4 C3 H3 . . 108.8 ?
    C2 C3 H3 . . 108.8 ?
    O4 C4 C5 . . 107.50(8) ?
    O4 C4 C3 . . 109.47(8) ?
    C5 C4 C3 . . 111.39(8) ?
    O4 C4 H4 . . 109.5 ?
    C5 C4 H4 . . 109.5 ?
    C3 C4 H4 . . 109.5 ?
    O5 C5 C4 . . 106.49(8) ?
    O5 C5 C6 . . 110.13(8) ?
    C4 C5 C6 . . 111.71(8) ?
    O5 C5 H5 . . 109.5 ?
    C4 C5 H5 . . 109.5 ?
    C6 C5 H5 . . 109.5 ?
    O6 C6 C5 . . 109.88(8) ?
    O6 C6 C1 . . 110.16(7) ?
    C5 C6 C1 . . 112.02(8) ?
    O6 C6 H6 . . 108.2 ?
    C5 C6 H6 . . 108.2 ?
    C1 C6 H6 . . 108.2 ?
    C8 C7 C2 . . 115.18(8) ?
    C8 C7 H7A . . 108.5 ?
    C2 C7 H7A . . 108.5 ?
    C8 C7 H7B . . 108.5 ?
    C2 C7 H7B . . 108.5 ?
    H7A C7 H7B . . 107.5 ?
    C9 C8 C13 . . 118.31(11) ?
    C9 C8 C7 . . 120.31(10) ?
    C13 C8 C7 . . 121.38(10) ?
    C10 C9 C8 . . 120.70(13) ?
    C10 C9 H9 . . 119.7 ?
    C8 C9 H9 . . 119.7 ?
    C11 C10 C9 . . 120.40(14) ?
    C11 C10 H10 . . 119.8 ?
    C9 C10 H10 . . 119.8 ?
    C12 C11 C10 . . 119.47(13) ?
    C12 C11 H11 . . 120.3 ?
    C10 C11 H11 . . 120.3 ?
    C11 C12 C13 . . 120.26(14) ?
    C11 C12 H12 . . 119.9 ?
    C13 C12 H12 . . 119.9 ?
    C12 C13 C8 . . 120.86(13) ?
    C12 C13 H13 . . 119.6 ?
    C8 C13 H13 . . 119.6 ?
    C1' O1' H1'O . . 109.5 ?
    C2' O2' H2'O . . 109.5 ?
    C3' O3' H3'O . . 109.5 ?
    C4' O4' H4'O . . 109.5 ?
    C5' O5' H5'O . . 109.5 ?
    C6' O6' H6'O . . 109.5 ?
    O1' C1' C6' . . 109.10(7) ?
    O1' C1' C2' . . 108.02(7) ?
    C6' C1' C2' . . 114.06(8) ?
    O1' C1' H1' . . 108.5 ?
    C6' C1' H1' . . 108.5 ?
    C2' C1' H1' . . 108.5 ?
    O2' C2' C1' . . 110.12(7) ?
    O2' C2' C3' . . 106.47(7) ?
    C1' C2' C3' . . 109.16(7) ?
    O2' C2' C7' . . 108.32(8) ?
    C1' C2' C7' . . 110.85(8) ?
    C3' C2' C7' . . 111.82(8) ?
    O3' C3' C4' . . 111.68(8) ?
    O3' C3' C2' . . 111.06(8) ?
    C4' C3' C2' . . 110.85(7) ?
    O3' C3' H3' . . 107.7 ?
    C4' C3' H3' . . 107.7 ?
    C2' C3' H3' . . 107.7 ?
    O4' C4' C5' . . 109.79(8) ?
    O4' C4' C3' . . 108.87(8) ?
    C5' C4' C3' . . 110.32(7) ?
    O4' C4' H4' . . 109.3 ?
    C5' C4' H4' . . 109.3 ?
    C3' C4' H4' . . 109.3 ?
    O5' C5' C6' . . 108.79(8) ?
    O5' C5' C4' . . 108.92(8) ?
    C6' C5' C4' . . 110.32(8) ?
    O5' C5' H5' . . 109.6 ?
    C6' C5' H5' . . 109.6 ?
    C4' C5' H5' . . 109.6 ?
    O6' C6' C5' . . 110.57(8) ?
    O6' C6' C1' . . 105.48(7) ?
    C5' C6' C1' . . 112.77(8) ?
    O6' C6' H6' . . 109.3 ?
    C5' C6' H6' . . 109.3 ?
    C1' C6' H6' . . 109.3 ?
    C8' C7' C2' . . 115.90(8) ?
    C8' C7' H7'A . . 108.3 ?
    C2' C7' H7'A . . 108.3 ?
    C8' C7' H7'B . . 108.3 ?
    C2' C7' H7'B . . 108.3 ?
    H7'A C7' H7'B . . 107.4 ?
    C13' C8' C9' . . 118.36(11) ?
    C13' C8' C7' . . 120.85(10) ?
    C9' C8' C7' . . 120.79(10) ?
    C10' C9' C8' . . 120.78(12) ?
    C10' C9' H9' . . 119.6 ?
    C8' C9' H9' . . 119.6 ?
    C11' C10' C9' . . 120.16(13) ?
    C11' C10' H10' . . 119.9 ?
    C9' C10' H10' . . 119.9 ?
    C12' C11' C10' . . 119.53(13) ?
    C12' C11' H11' . . 120.2 ?
    C10' C11' H11' . . 120.2 ?
    C11' C12' C13' . . 120.35(13) ?
    C11' C12' H12' . . 119.8 ?
    C13' C12' H12' . . 119.8 ?
    C12' C13' C8' . . 120.83(13) ?
    C12' C13' H13' . . 119.6 ?
    C8' C13' H13' . . 119.6 ?
    H1WA O1W H1WB . . 109.3(18) ?
    H2WA O2W H2WB . . 108.5(18) ?
loop_
    _geom_torsion_atom_site_label_1
    _geom_torsion_atom_site_label_2
    _geom_torsion_atom_site_label_3
    _geom_torsion_atom_site_label_4
    _geom_torsion_site_symmetry_1
    _geom_torsion_site_symmetry_2
    _geom_torsion_site_symmetry_3
    _geom_torsion_site_symmetry_4
    _geom_torsion
    _geom_torsion_publ_flag
    O1 C1 C2 O2 . . . . 59.12(9) ?
    C6 C1 C2 O2 . . . . -64.64(10) ?
    O1 C1 C2 C3 . . . . 178.79(8) ?
    C6 C1 C2 C3 . . . . 55.03(10) ?
    O1 C1 C2 C7 . . . . -58.46(10) ?
    C6 C1 C2 C7 . . . . 177.78(8) ?
    O2 C2 C3 O3 . . . . -62.82(10) ?
    C1 C2 C3 O3 . . . . -178.74(8) ?
    C7 C2 C3 O3 . . . . 58.74(10) ?
    O2 C2 C3 C4 . . . . 59.37(10) ?
    C1 C2 C3 C4 . . . . -56.55(10) ?
    C7 C2 C3 C4 . . . . -179.06(8) ?
    O3 C3 C4 O4 . . . . -64.21(10) ?
    C2 C3 C4 O4 . . . . 175.71(7) ?
    O3 C3 C4 C5 . . . . 177.05(8) ?
    C2 C3 C4 C5 . . . . 56.96(10) ?
    O4 C4 C5 O5 . . . . 65.91(10) ?
    C3 C4 C5 O5 . . . . -174.17(8) ?
    O4 C4 C5 C6 . . . . -173.82(8) ?
    C3 C4 C5 C6 . . . . -53.90(11) ?
    O5 C5 C6 O6 . . . . -66.62(10) ?
    C4 C5 C6 O6 . . . . 175.27(8) ?
    O5 C5 C6 C1 . . . . 170.59(8) ?
    C4 C5 C6 C1 . . . . 52.47(11) ?
    O1 C1 C6 O6 . . . . 59.58(10) ?
    C2 C1 C6 O6 . . . . -176.54(7) ?
    O1 C1 C6 C5 . . . . -177.79(7) ?
    C2 C1 C6 C5 . . . . -53.91(10) ?
    O2 C2 C7 C8 . . . . -175.19(8) ?
    C3 C2 C7 C8 . . . . 61.74(11) ?
    C1 C2 C7 C8 . . . . -59.64(11) ?
    C2 C7 C8 C9 . . . . 91.19(12) ?
    C2 C7 C8 C13 . . . . -88.68(12) ?
    C13 C8 C9 C10 . . . . -0.38(17) ?
    C7 C8 C9 C10 . . . . 179.75(11) ?
    C8 C9 C10 C11 . . . . 0.7(2) ?
    C9 C10 C11 C12 . . . . -0.4(2) ?
    C10 C11 C12 C13 . . . . -0.2(2) ?
    C11 C12 C13 C8 . . . . 0.5(2) ?
    C9 C8 C13 C12 . . . . -0.21(17) ?
    C7 C8 C13 C12 . . . . 179.66(11) ?
    O1' C1' C2' O2' . . . . 56.69(10) ?
    C6' C1' C2' O2' . . . . -64.78(10) ?
    O1' C1' C2' C3' . . . . 173.24(7) ?
    C6' C1' C2' C3' . . . . 51.76(10) ?
    O1' C1' C2' C7' . . . . -63.16(10) ?
    C6' C1' C2' C7' . . . . 175.36(8) ?
    O2' C2' C3' O3' . . . . -62.52(10) ?
    C1' C2' C3' O3' . . . . 178.63(7) ?
    C7' C2' C3' O3' . . . . 55.61(10) ?
    O2' C2' C3' C4' . . . . 62.25(9) ?
    C1' C2' C3' C4' . . . . -56.59(10) ?
    C7' C2' C3' C4' . . . . -179.61(8) ?
    O3' C3' C4' O4' . . . . -54.04(10) ?
    C2' C3' C4' O4' . . . . -178.46(7) ?
    O3' C3' C4' C5' . . . . -174.57(7) ?
    C2' C3' C4' C5' . . . . 61.00(10) ?
    O4' C4' C5' O5' . . . . 62.81(10) ?
    C3' C4' C5' O5' . . . . -177.20(7) ?
    O4' C4' C5' C6' . . . . -177.84(8) ?
    C3' C4' C5' C6' . . . . -57.86(10) ?
    O5' C5' C6' O6' . . . . -70.13(10) ?
    C4' C5' C6' O6' . . . . 170.45(8) ?
    O5' C5' C6' C1' . . . . 172.04(8) ?
    C4' C5' C6' C1' . . . . 52.62(10) ?
    O1' C1' C6' O6' . . . . 67.44(9) ?
    C2' C1' C6' O6' . . . . -171.68(8) ?
    O1' C1' C6' C5' . . . . -171.78(7) ?
    C2' C1' C6' C5' . . . . -50.90(11) ?
    O2' C2' C7' C8' . . . . -177.69(8) ?
    C1' C2' C7' C8' . . . . -56.77(11) ?
    C3' C2' C7' C8' . . . . 65.30(11) ?
    C2' C7' C8' C13' . . . . -92.33(12) ?
    C2' C7' C8' C9' . . . . 88.33(12) ?
    C13' C8' C9' C10' . . . . 0.40(17) ?
    C7' C8' C9' C10' . . . . 179.76(11) ?
    C8' C9' C10' C11' . . . . 0.1(2) ?
    C9' C10' C11' C12' . . . . -0.5(2) ?
    C10' C11' C12' C13' . . . . 0.3(2) ?
    C11' C12' C13' C8' . . . . 0.2(2) ?
    C9' C8' C13' C12' . . . . -0.58(18) ?
    C7' C8' C13' C12' . . . . -179.94(11) ?
loop_
    _geom_hbond_atom_site_label_D
    _geom_hbond_atom_site_label_H
    _geom_hbond_atom_site_label_A
    _geom_hbond_site_symmetry_A
    _geom_hbond_distance_DH
    _geom_hbond_distance_HA
    _geom_hbond_distance_DA
    _geom_hbond_angle_DHA
    _geom_hbond_publ_flag
    O1' H1'O O1W 3_666 0.84 1.87 2.7052(11) 175 yes
    O1 H1O O6' 3_666 0.84 1.94 2.7768(10) 171 yes
    O2' H2'O O2W 3_566 0.84 1.90 2.7267(12) 166 yes
    O2 H2O O3' 3_667 0.84 2.04 2.7755(10) 145 yes
    O3' H3'O O4 3_567 0.84 2.01 2.8420(10) 174 yes
    O3 H3O O2' 3_567 0.84 2.09 2.9290(11) 172 yes
    O4' H4'O O6 1_556 0.84 1.91 2.7389(10) 168 yes
    O4 H4O O5' . 0.84 1.87 2.6858(10) 165 yes
    O5' H5'O O4' 3_667 0.84 1.86 2.6943(11) 175 yes
    O5 H5O O4 3_566 0.84 2.57 3.3617(11) 157 yes
    O6' H6'O O5 . 0.84 2.13 2.8523(11) 144 yes
    O6 H6O O1' 3_566 0.84 2.05 2.8831(10) 173 yes
    O1W H1WB O2 . 0.85(2) 1.96(2) 2.8108(12) 174.2(19) YES
    O2W H2WA O1 . 0.85(2) 1.91(2) 2.7521(11) 173.3(18) YES
    O1W H1WA Cg1 1_655 0.82(2) 2.59(2) 3.2647(11) 140.9(19) yes
    O2W H2WB Cg2 3_666 0.83(2) 2.59(2) 3.3335(11) 149.9(19) yes
