# Supplementary material for: 2-Benzyl-myo-inositol monohydrate
Source: Acta Crystallogr Sect E Struct Rep Online. 2009 Oct 17;65(Pt 11):o2782. doi: 10.1107/S1600536809041750 (PMC2971447; doi:10.1107/S1600536809041750)
Supplement: Supplementary file 2 [file e-65-o2782-Isup2.hkl]

#
# h,k,l, Fc-squared, Fo-squared, sigma(Fo-squared) and status flag
#
data_I
_shelx_title ' RFEE in P2(1)/c      (into cell & PLATON cf.)'
_shelx_refln_list_code          4
_shelx_F_calc_maximum      198.95
_exptl_crystal_F_000      1232.00
_reflns_d_resolution_high  0.6847
 
loop_
 _symmetry_equiv_pos_as_xyz
 'x, y, z'
 '-x, y+1/2, -z+1/2'
 '-x, -y, -z'
 'x, -y-1/2, z-1/2'
 
_cell_length_a     7.4616
_cell_length_b    33.7688
_cell_length_c    10.4528
_cell_angle_alpha  90.000
_cell_angle_beta   90.616
_cell_angle_gamma  90.000
 
_shelx_F_squared_multiplier     1.000
 
loop_
 _refln_index_h
 _refln_index_k
 _refln_index_l
 _refln_F_squared_calc
 _refln_F_squared_meas
 _refln_F_squared_sigma
 _refln_observed_status
   1   0   0       36.11       18.20      2.02 o
   2   0   0     7830.02     8289.59     90.49 o
   3   0   0       65.41       88.38      2.83 o
   4   0   0       13.64        4.61      2.30 o
   5   0   0       17.96       35.77      2.58 o
   6   0   0      219.68      188.88      7.12 o
   7   0   0       88.96       87.41      5.28 o
   8   0   0       61.35       61.26      4.33 o
   9   0   0        0.05        1.13      6.33 o
  10   0   0      468.48      515.64     25.38 o
   1   1   0       24.12       37.12      2.23 o
   2   1   0     2697.34     2725.26     21.47 o
   3   1   0        0.70        2.03      0.95 o
   4   1   0      475.70      541.73      7.09 o
   5   1   0        0.43        0.27      1.35 o
   6   1   0      519.54      505.22      7.58 o
   7   1   0       26.15       31.32      2.76 o
   8   1   0      339.42      336.59      8.00 o
   9   1   0        6.21        8.69      4.77 o
  10   1   0        1.24       13.69      6.10 o
   1   2   0       37.19       41.39      1.48 o
   2   2   0    29478.62    28939.42    222.43 o
   3   2   0       20.70       35.21      1.24 o
   4   2   0     1287.86     1255.95     14.31 o
   5   2   0       45.39       54.86      2.29 o
   6   2   0      285.80      302.38      5.03 o
   7   2   0       21.78       19.90      2.16 o
   8   2   0        2.15       -2.12      2.73 o
   9   2   0       13.49       17.42      4.90 o
  10   2   0        9.55       13.59      5.09 o
   1   3   0       18.89       21.69      0.75 o
   2   3   0    19824.54    20441.35    156.93 o
   3   3   0      125.06      166.32      2.43 o
   4   3   0      931.58      999.63     11.68 o
   5   3   0        6.90        5.79      1.19 o
   6   3   0      291.31      299.29      5.56 o
   7   3   0       26.69       21.26      2.18 o
   8   3   0       79.46       70.26      3.93 o
   9   3   0       19.95       26.04      5.18 o
  10   3   0        7.29       17.32      5.22 o
   1   4   0       78.10      103.64      1.24 o
   2   4   0    17044.99    17664.16    131.52 o
   3   4   0       12.79       25.22      1.34 o
   4   4   0     1271.37     1444.49     17.42 o
   5   4   0      120.95      102.93      3.39 o
   6   4   0      395.77      361.48      6.12 o
   7   4   0        8.71        7.80      1.96 o
   8   4   0        3.75        0.64      2.81 o
   9   4   0      153.99      153.06      8.15 o
  10   4   0        8.86       13.48      5.12 o
   1   5   0        9.06       10.87      0.52 o
   2   5   0     5754.34     6114.70     44.60 o
   3   5   0       62.91       78.90      1.74 o
   4   5   0     3826.00     4120.60     43.39 o
   5   5   0        9.42        6.19      1.61 o
   6   5   0      258.11      256.09      5.64 o
   7   5   0       73.56       73.39      2.84 o
   8   5   0       29.11       22.76      3.23 o
   9   5   0       24.22       34.29      5.34 o
  10   5   0       24.52       29.45      7.33 o
   0   6   0    12298.92    12048.08    141.91 o
   1   6   0      651.86      669.59      5.60 o
   2   6   0     7170.16     7661.55     59.19 o
   3   6   0       53.95       67.77      1.62 o
   4   6   0     2684.92     3006.21     32.11 o
   5   6   0       86.84       77.09      2.59 o
   6   6   0      413.83      372.91      6.25 o
   7   6   0        3.57        1.61      2.18 o
   8   6   0     1053.30     1060.44     15.32 o
   9   6   0       67.86       67.95      9.37 o
  10   6   0        5.28       13.45      5.20 o
   1   7   0      130.68      139.69      1.73 o
   2   7   0    10596.66    11298.46     86.97 o
   3   7   0       69.40       50.78      1.67 o
   4   7   0      134.42      159.54      3.73 o
   5   7   0        3.29        4.16      1.51 o
   6   7   0     1750.54     1734.72     20.00 o
   7   7   0       37.50       36.53      3.02 o
   8   7   0        5.12        4.43      3.23 o
   9   7   0       25.07       21.10      6.36 o
  10   7   0      237.40      253.73     11.82 o
   0   8   0     3021.24     3259.06     35.96 o
   1   8   0      456.37      459.22      4.08 o
   2   8   0    25640.23    26622.72    228.94 o
   3   8   0     1042.03     1085.23     13.21 o
   4   8   0      586.44      600.25      7.73 o
   5   8   0       30.84       23.66      1.73 o
   6   8   0       26.45       31.58      2.35 o
   7   8   0       34.15       31.14      3.03 o
   8   8   0        4.19        2.65      2.81 o
   9   8   0       12.58       17.52      4.83 o
  10   8   0       36.51       37.11      5.99 o
   1   9   0       10.33       14.96      0.81 o
   2   9   0       22.47        7.58      0.81 o
   3   9   0      136.83       94.60      1.97 o
   4   9   0     4555.00     4846.08     54.26 o
   5   9   0       10.89       11.22      2.29 o
   6   9   0       12.61       11.45      1.85 o
   7   9   0        0.94       -2.32      2.32 o
   8   9   0        8.92        5.09      2.94 o
   9   9   0       14.03       22.26      5.10 o
  10   9   0       37.57       56.13     10.28 o
   0  10   0    36272.69    34258.59    373.94 o
   1  10   0     1140.19     1123.41      9.24 o
   2  10   0     1423.18     1534.78     13.95 o
   3  10   0      252.56      250.86      3.51 o
   4  10   0     2234.29     2305.80     26.91 o
   5  10   0      164.48      138.98      3.96 o
   6  10   0      526.66      520.98      8.55 o
   7  10   0       10.34        6.73      2.57 o
   8  10   0       40.58       51.85      3.75 o
   9  10   0      100.65      113.98      7.30 o
  10  10   0      450.31      507.14     15.07 o
   1  11   0      505.88      580.05      5.16 o
   2  11   0        3.89        1.08      0.86 o
   3  11   0       25.28       42.08      2.00 o
   4  11   0      496.87      616.04      8.71 o
   5  11   0        2.06        0.69      2.07 o
   6  11   0      402.39      407.69      7.35 o
   7  11   0        7.89        6.62      2.49 o
   8  11   0     1362.49     1324.18     17.00 o
   9  11   0       15.73       22.09      4.98 o
  10  11   0      316.54      369.36     12.91 o
   0  12   0     9881.11    10649.07    123.14 o
   1  12   0       51.10       56.92      1.20 o
   2  12   0      775.60      801.47      8.93 o
   3  12   0       94.60      107.96      2.94 o
   4  12   0     1584.30     1786.52     21.30 o
   5  12   0      117.13      107.13      3.62 o
   6  12   0      326.19      339.91      6.69 o
   7  12   0        3.29       -0.72      2.34 o
   8  12   0      793.79      754.35     12.09 o
   9  12   0        2.91        0.14      4.60 o
  10  12   0      227.34      242.29     10.62 o
   1  13   0      774.53      784.85      7.88 o
   2  13   0      766.22      892.14     11.04 o
   3  13   0        2.71       -0.33      1.57 o
   4  13   0      175.99      117.03      3.42 o
   5  13   0      279.05      254.23      5.37 o
   6  13   0       86.57       50.55      3.14 o
   7  13   0        8.21        5.48      2.58 o
   8  13   0        0.21       -2.66      2.92 o
   9  13   0        0.46        7.16      4.84 o
  10  13   0        4.48        6.48      5.10 o
   0  14   0    25026.11    25209.54    370.41 o
   1  14   0      643.30      689.40      8.84 o
   2  14   0     4515.69     4890.41     54.30 o
   3  14   0      236.42      255.32      4.54 o
   4  14   0       55.44       46.18      1.98 o
   5  14   0        7.22        1.91      2.10 o
   6  14   0       35.67       58.09      3.26 o
   7  14   0        0.45       -2.36      2.36 o
   8  14   0        0.02       -2.64      2.64 o
   9  14   0       14.36       17.48      5.32 o
  10  14   0        9.96        7.98      6.02 o
   1  15   0     2316.15     2319.95     28.42 o
   2  15   0     6246.01     6510.68     71.73 o
   3  15   0      312.56      288.67      4.99 o
   4  15   0      187.79      211.43      3.54 o
   5  15   0      224.62      217.97      4.97 o
   6  15   0      510.13      387.92      7.22 o
   7  15   0        6.90        3.95      2.55 o
   8  15   0      728.61      752.58     12.12 o
   9  15   0       58.77       61.85      6.51 o
  10  15   0        0.11       -4.54      4.54 o
   0  16   0    10620.85    10580.47    163.57 o
   1  16   0       52.15       44.00      1.83 o
   2  16   0     5741.76     6064.24     67.00 o
   3  16   0       31.85       35.64      2.02 o
   4  16   0     1164.71     1207.95     13.99 o
   5  16   0        0.24       -1.44      2.03 o
   6  16   0       45.06       52.27      3.14 o
   7  16   0        4.29        3.01      2.56 o
   8  16   0      652.06      694.94     13.47 o
   9  16   0        3.59       10.83      5.10 o
  10  16   0        0.01        7.31      5.16 o
   1  17   0      607.89      578.49      7.80 o
   2  17   0      403.04      392.10      5.94 o
   3  17   0      189.35      205.26      4.23 o
   4  17   0      167.75      155.62      4.14 o
   5  17   0        0.03        0.44      2.10 o
   6  17   0       32.91       50.43      3.18 o
   7  17   0        3.22       -2.24      2.49 o
   8  17   0      100.81       94.39      5.84 o
   9  17   0       80.09       72.99      6.89 o
  10  17   0       71.62       91.66      7.69 o
   0  18   0     7391.97     7260.47    128.58 o
   1  18   0      680.01      648.46      8.64 o
   2  18   0     1183.45     1171.37     14.43 o
   3  18   0       89.40       87.14      2.41 o
   4  18   0     2072.26     1990.47     23.93 o
   5  18   0       25.19       28.98      2.64 o
   6  18   0      319.24      295.44      6.31 o
   7  18   0        4.79        3.05      2.59 o
   8  18   0        0.06        5.93      4.48 o
   9  18   0       10.44       14.68      5.30 o
  10  18   0      100.31      120.95      8.24 o
   1  19   0        1.31        5.18      1.38 o
   2  19   0      511.01      471.32      6.98 o
   3  19   0      353.75      323.18      5.65 o
   4  19   0       70.47       54.51      2.87 o
   5  19   0        0.59       -1.53      2.14 o
   6  19   0       92.93       93.06      3.83 o
   7  19   0       38.33       22.61      3.07 o
   8  19   0      455.08      462.73     13.20 o
   9  19   0        0.05        6.25      4.93 o
  10  19   0      400.82      424.83     14.20 o
   0  20   0     9013.71     9168.99    161.87 o
   1  20   0       27.80       24.67      1.77 o
   2  20   0     1710.58     1655.20     19.86 o
   3  20   0        2.10       -1.66      1.66 o
   4  20   0      761.54      713.22     10.29 o
   5  20   0       56.66       46.72      2.94 o
   6  20   0       11.28        6.73      2.44 o
   7  20   0       66.76       62.90      3.73 o
   8  20   0       12.71       11.88      4.91 o
   9  20   0      135.96      134.17      8.27 o
   1  21   0      915.63      948.27     12.17 o
   2  21   0     4625.89     4463.94     44.19 o
   3  21   0       20.59       22.37      2.55 o
   4  21   0        0.91       -2.00      2.04 o
   5  21   0        2.68        0.51      2.19 o
   6  21   0      138.79      141.31      5.02 o
   7  21   0      240.60      234.33      6.17 o
   8  21   0       12.18        9.74      7.73 o
   9  21   0        0.42        4.35      5.28 o
   0  22   0     9081.96     9210.24    143.24 o
   1  22   0     1534.29     1569.63     18.98 o
   2  22   0    11629.90    11355.75    124.74 o
   3  22   0      167.03      159.53      4.22 o
   4  22   0        8.50        0.93      2.14 o
   5  22   0        3.08       -2.06      2.98 o
   6  22   0        1.44        0.78      2.39 o
   7  22   0      143.13      134.42      4.91 o
   8  22   0        0.77       -2.29      4.74 o
   9  22   0        8.91        5.54      4.81 o
   1  23   0       92.22      124.90      6.12 o
   2  23   0     3879.71     3753.17     50.72 o
   3  23   0      688.24      634.28      9.38 o
   4  23   0     1662.39     1686.25     21.02 o
   5  23   0       29.57       29.52      2.77 o
   6  23   0      156.89      171.25      5.08 o
   7  23   0       75.80       75.89      4.10 o
   8  23   0        1.37       -3.77      5.01 o
   9  23   0       28.40       18.01      5.34 o
   0  24   0      248.62      293.76      7.45 o
   1  24   0      274.51      263.81      5.00 o
   2  24   0     1182.33     1172.20     15.00 o
   3  24   0     1840.72     1784.57     21.90 o
   4  24   0       98.84      117.19      5.42 o
   5  24   0       22.24       22.39      2.65 o
   6  24   0      855.82      854.51     14.41 o
   7  24   0        4.32       -0.57      2.82 o
   8  24   0        1.38        4.18      4.43 o
   9  24   0       70.34       79.95      7.09 o
   1  25   0      281.06      272.82      5.57 o
   2  25   0      640.93      633.95      9.29 o
   3  25   0      562.03      532.16      8.45 o
   4  25   0     5269.32     4900.15     55.90 o
   5  25   0      108.40       90.82      3.80 o
   6  25   0      231.08      253.99      6.33 o
   7  25   0        1.51       -0.91      3.25 o
   8  25   0        0.21        2.24      4.60 o
   9  25   0        0.06        4.61      4.74 o
   0  26   0      488.91      489.12     10.65 o
   1  26   0      103.77       94.74      3.42 o
   2  26   0       75.68       49.67      3.26 o
   3  26   0      724.41      681.02     10.10 o
   4  26   0     1909.59     1802.41     22.64 o
   5  26   0        0.81        1.57      2.33 o
   6  26   0      175.65      177.75      5.48 o
   7  26   0        0.21        3.54      4.19 o
   8  26   0       67.68       73.12      6.62 o
   9  26   0      139.83      144.83      8.73 o
   1  27   0      331.00      346.35      6.62 o
   2  27   0      322.17      279.71      6.26 o
   3  27   0        6.83        0.87      2.12 o
   4  27   0      410.13      413.90      7.64 o
   5  27   0        4.89        9.92      2.55 o
   6  27   0      662.72      679.46     12.48 o
   7  27   0        0.43       -2.13      4.34 o
   8  27   0        5.51        3.52      4.79 o
   9  27   0        4.12        2.31      7.75 o
   0  28   0      461.75      475.67     10.74 o
   1  28   0       25.41       27.70      2.56 o
   2  28   0      526.68      464.62      7.72 o
   3  28   0      175.07      174.57      4.67 o
   4  28   0      296.28      310.78      6.49 o
   5  28   0        2.07        1.16      2.52 o
   6  28   0      281.60      252.90      6.44 o
   7  28   0       51.05       44.90      5.59 o
   8  28   0      194.52      197.88      9.43 o
   1  29   0      745.44      742.52     11.50 o
   2  29   0      139.59      165.49      5.39 o
   3  29   0      604.08      577.45      9.26 o
   4  29   0       23.69       34.19      2.96 o
   5  29   0       64.54       66.04      3.78 o
   6  29   0      674.39      675.21     11.34 o
   7  29   0       39.60       48.32      5.79 o
   8  29   0       57.64       72.42      6.79 o
   0  30   0     2203.15     2017.68     36.53 o
   1  30   0       20.17       36.42      2.54 o
   2  30   0       15.97       14.60      2.09 o
   3  30   0       19.27       26.13      2.64 o
   4  30   0      164.57      170.41      4.93 o
   5  30   0       11.94        5.40      2.74 o
   6  30   0        7.02        5.33      3.43 o
   7  30   0        2.69        5.98      4.52 o
   8  30   0        6.68        5.47      4.91 o
   1  31   0      826.38      829.89     12.58 o
   2  31   0      121.50      135.94      4.27 o
   3  31   0       58.14       64.05      3.30 o
   4  31   0       46.00       44.48      3.17 o
   5  31   0      283.12      290.42      6.83 o
   6  31   0      138.06      156.27     11.38 o
   7  31   0       11.79       10.77      6.65 o
   8  31   0       24.20       32.20      6.19 o
   0  32   0      549.45      504.70     11.77 o
   1  32   0        4.68       34.13      2.97 o
   2  32   0      174.72      152.69      6.36 o
   3  32   0       24.75       26.89      2.82 o
   4  32   0     1040.81      940.88     13.82 o
   5  32   0       31.15       41.95      3.47 o
   6  32   0       42.43       42.83      5.36 o
   7  32   0        0.75        2.56      6.19 o
   8  32   0        1.53       -2.94      7.48 o
   1  33   0      376.94      349.18      6.70 o
   2  33   0        0.13       10.78      2.30 o
   3  33   0       18.92       19.65      2.70 o
   4  33   0      341.08      357.51      7.45 o
   5  33   0      146.50      158.22      5.30 o
   6  33   0       70.23       81.09      6.62 o
   7  33   0      195.40      205.80      9.34 o
   8  33   0        0.26        3.15      9.45 o
   0  34   0       84.20       44.03      4.00 o
   1  34   0       28.18       32.08      2.73 o
   2  34   0        7.85       10.45      2.38 o
   3  34   0        2.24       -1.01      2.30 o
   4  34   0      194.86      196.38      5.57 o
   5  34   0       57.64       56.37      4.07 o
   6  34   0       99.80      102.61      7.16 o
   7  34   0        6.80        6.07      5.03 o
   1  35   0      162.74      198.11      5.23 o
   2  35   0       91.12       81.55      3.68 o
   3  35   0       95.37       86.16      3.91 o
   4  35   0        0.07       -1.52      2.53 o
   5  35   0       20.72       26.73      3.97 o
   6  35   0        2.81        7.82      5.18 o
   7  35   0       14.67       16.14      5.44 o
   0  36   0       32.17        9.50      3.48 o
   1  36   0        6.45       21.55      2.63 o
   2  36   0       11.75       16.28      2.63 o
   3  36   0      130.37      129.29      4.62 o
   4  36   0      109.35       89.96      4.24 o
   5  36   0      159.29      178.45      9.37 o
   6  36   0      121.42      123.74      7.64 o
   7  36   0       53.80       56.55      9.73 o
   1  37   0       65.74       83.64      3.77 o
   2  37   0       51.26       68.45      3.67 o
   3  37   0      156.79      172.38      5.36 o
   4  37   0      121.27      118.89      4.76 o
   5  37   0       41.52       34.23      5.85 o
   6  37   0       64.61       74.58      6.99 o
   7  37   0       28.73       29.91     11.02 o
   0  38   0      132.96      131.00      6.34 o
   1  38   0       97.42      112.70      4.38 o
   2  38   0        0.07        5.96      2.67 o
   3  38   0      259.47      261.34      6.49 o
   4  38   0        1.31       -0.06      3.47 o
   5  38   0        1.41        1.45      4.33 o
   6  38   0       76.16       92.57     11.64 o
   1  39   0       11.01       22.40      2.96 o
   2  39   0      551.76      530.23     10.07 o
   3  39   0      816.66      842.15     13.22 o
   4  39   0       48.12       64.58      6.00 o
   5  39   0        3.26        5.13      4.36 o
   6  39   0        4.49       -6.81      6.81 o
   0  40   0        3.60        4.97      3.90 o
   1  40   0        6.20        2.83      2.52 o
   2  40   0       10.26       29.42      3.18 o
   3  40   0      266.73      316.85      8.73 o
   4  40   0        0.00        2.86      4.74 o
   5  40   0       18.83       22.19      5.28 o
   1  41   0        0.84       -2.06      2.52 o
   2  41   0      661.11      643.39     11.07 o
   3  41   0       61.76       75.32      5.45 o
   4  41   0       41.92       46.67      5.67 o
   5  41   0      168.64      199.91     24.99 o
   0  42   0       15.18       13.59      4.60 o
   1  42   0        4.87        7.14      2.81 o
   2  42   0      454.06      497.38     11.00 o
   3  42   0        5.48       15.98      4.50 o
   4  42   0      224.14      232.80     11.81 o
   1  43   0        6.94       10.43      3.50 o
   2  43   0      463.06      521.36     14.08 o
   3  43   0       81.91       90.54      7.53 o
   4  43   0       25.95       33.29      9.84 o
   0  44   0       27.66       22.41      7.22 o
   1  44   0      369.26      362.17     11.60 o
   2  44   0        9.37       32.44      7.50 o
   3  44   0       36.18       54.70     12.20 o
   1  45   0       20.52       41.66      7.93 o
   2  45   0      283.04      292.33     16.33 o
 -10   1   1        0.30        4.10      4.80 o
  -9   1   1       19.29       11.03      3.30 o
  -8   1   1        7.04       12.26      3.05 o
  -7   1   1      134.23      133.76      4.57 o
  -6   1   1     1652.74     1570.12     18.33 o
  -5   1   1      596.43      635.94      9.18 o
  -4   1   1      251.83      290.82      5.04 o
  -3   1   1     1681.08     1543.33     14.75 o
  -2   1   1     2291.18     2376.83     18.83 o
  -1   1   1      334.18      356.16      3.52 o
   0   1   1        1.05        0.92      0.11 o
   1   1   1     8112.06     7827.22     61.10 o
   2   1   1     2299.53     2419.85     16.96 o
   3   1   1      403.07      342.59      3.62 o
   4   1   1      151.65      149.11      2.61 o
   5   1   1      135.11      165.56      3.23 o
   6   1   1      664.88      617.82      7.68 o
   7   1   1       60.07       64.55      2.67 o
   8   1   1      256.42      260.79      5.79 o
   9   1   1        1.00        0.10      4.28 o
  10   1   1       10.26       15.59      5.08 o
 -10   2   1       52.23       66.94      6.56 o
  -9   2   1       27.23       26.14      3.57 o
  -8   2   1      319.04      315.12      7.14 o
  -7   2   1     1405.74     1349.03     16.56 o
  -6   2   1      128.78      121.06      4.80 o
  -5   2   1      169.02      176.00      3.68 o
  -4   2   1     1841.63     1756.60     20.76 o
  -3   2   1     4668.45     4675.46     42.32 o
  -2   2   1     1628.18     1656.53     12.46 o
  -1   2   1    24305.95    22636.94    151.11 o
   1   2   1    17513.51    16984.40    115.49 o
   2   2   1     1903.99     1930.42     13.23 o
   3   2   1     4222.24     4274.61     34.39 o
   4   2   1     2110.28     2242.94     18.73 o
   5   2   1      125.28      180.98      3.34 o
   6   2   1      117.06      114.46      2.72 o
   7   2   1     2060.93     1950.63     20.20 o
   8   2   1      377.47      355.12      6.79 o
   9   2   1      109.62      101.45      7.07 o
  10   2   1       30.64       38.33      6.11 o
 -10   3   1       19.25       29.09      5.56 o
  -9   3   1        0.79       -2.92      2.92 o
  -8   3   1      277.65      275.00      6.72 o
  -7   3   1     1099.65     1145.44     14.53 o
  -6   3   1      301.00      296.97      6.21 o
  -5   3   1     3017.20     2858.92     33.16 o
  -4   3   1      218.76      255.01      4.69 o
  -3   3   1     1471.43     1539.91     13.42 o
  -2   3   1      588.20      668.36      5.40 o
  -1   3   1      559.27      573.40      4.23 o
   0   3   1      105.56       84.67      2.98 o
   1   3   1      372.58      381.60      2.75 o
   2   3   1     1674.89     1812.05     12.79 o
   3   3   1     2092.26     2049.72     19.99 o
   4   3   1        2.64        5.53      1.20 o
   5   3   1     1544.39     1508.71     14.50 o
   6   3   1      253.14      244.09      4.11 o
   7   3   1      399.65      395.03      6.37 o
   8   3   1      280.44      274.73      6.06 o
   9   3   1       33.27       33.84      5.42 o
  10   3   1       57.05       66.46      6.63 o
 -10   4   1        0.01        9.44      4.83 o
  -9   4   1        8.20       -0.85      3.03 o
  -8   4   1      146.39      145.94      5.09 o
  -7   4   1        0.79        0.39      2.62 o
  -6   4   1      341.40      293.58      6.14 o
  -5   4   1      107.40      131.44      3.88 o
  -4   4   1     3640.46     3425.70     38.81 o
  -3   4   1      409.04      428.52      5.20 o
  -2   4   1      548.55      569.52      5.09 o
  -1   4   1      557.91      626.85      4.74 o
   0   4   1        0.84        4.31      0.27 o
   1   4   1      479.17      555.81      4.10 o
   2   4   1      306.84      295.11      2.48 o
   3   4   1      857.43      968.15      8.08 o
   4   4   1     2950.01     2955.13     27.98 o
   5   4   1       83.54       92.29      2.19 o
   6   4   1        5.98       -0.58      1.41 o
   7   4   1      173.77      169.75      4.14 o
   8   4   1       51.86       52.57      3.28 o
   9   4   1       47.18       48.75      8.58 o
  10   4   1        4.08        8.83      4.92 o
 -10   5   1        5.31        8.23      6.53 o
  -9   5   1       10.10        1.75      3.09 o
  -8   5   1      545.25      541.04      9.74 o
  -7   5   1      238.07      249.61      6.16 o
  -6   5   1      560.28      520.83      9.13 o
  -5   5   1      442.53      389.94      6.64 o
  -4   5   1     1067.93     1030.61     13.00 o
  -3   5   1      467.02      533.81      5.92 o
  -2   5   1      603.07      639.65      5.06 o
  -1   5   1    39579.51    37434.62    264.14 o
   0   5   1       27.66       29.46      0.44 o
   1   5   1    28878.32    27786.51    207.75 o
   2   5   1     1733.61     1721.59     12.18 o
   3   5   1     1514.56     1495.29     12.07 o
   4   5   1     1216.88     1199.89     12.09 o
   5   5   1      343.59      298.61      4.21 o
   6   5   1     1070.66     1030.92     12.11 o
   7   5   1        0.15       -2.05      2.05 o
   8   5   1      689.26      675.59     10.19 o
   9   5   1       86.38       88.21      6.58 o
  10   5   1        6.40        8.37      6.13 o
 -10   6   1      137.38      151.71      8.46 o
  -9   6   1       57.87       55.88      4.41 o
  -8   6   1      412.33      402.53      8.17 o
  -7   6   1       10.48       10.69      2.84 o
  -6   6   1        7.35        4.58      2.45 o
  -5   6   1        0.90       -2.09      2.68 o
  -4   6   1       37.16       27.26      1.98 o
  -3   6   1      191.08      128.72      2.92 o
  -2   6   1    12038.38    12220.91     88.65 o
  -1   6   1    19409.66    19099.00    142.78 o
   0   6   1       22.32       34.31      0.55 o
   1   6   1    38537.67    37372.65    279.05 o
   2   6   1     7909.42     8194.92     56.06 o
   3   6   1       14.58       54.97      1.55 o
   4   6   1        5.84        3.25      1.26 o
   5   6   1       36.73       25.01      1.93 o
   6   6   1       88.66       79.10      2.88 o
   7   6   1      143.58      144.16      4.31 o
   8   6   1        5.19        6.18      3.25 o
   9   6   1       27.83       33.66      4.43 o
  10   6   1       51.07       73.77      6.94 o
 -10   7   1        0.83        8.99      8.05 o
  -9   7   1       24.09       27.50      3.77 o
  -8   7   1       31.89       32.34      3.33 o
  -7   7   1      312.97      304.58      6.63 o
  -6   7   1      415.55      407.28      6.52 o
  -5   7   1      540.40      511.19      7.92 o
  -4   7   1        0.92        5.71      1.69 o
  -3   7   1    13457.28    14159.18    154.27 o
  -2   7   1      311.19      323.32      3.15 o
  -1   7   1      581.91      689.08      5.62 o
   0   7   1       79.50       90.49      0.88 o
   1   7   1      194.19      237.98      2.92 o
   2   7   1       58.06       92.37      1.36 o
   3   7   1    14896.70    15992.22    130.91 o
   4   7   1        8.68        8.52      1.77 o
   5   7   1      363.26      325.40      5.32 o
   6   7   1      150.52      136.46      3.53 o
   7   7   1     1238.51     1191.23     15.01 o
   8   7   1       10.59       14.45      4.60 o
   9   7   1      409.83      399.57     10.63 o
  10   7   1       41.01       53.62      7.16 o
 -10   8   1        0.83        5.94      5.06 o
  -9   8   1      215.13      216.95      6.50 o
  -8   8   1      891.26      834.74     12.92 o
  -7   8   1       37.74       28.45      3.10 o
  -6   8   1       44.67       48.30      3.27 o
  -5   8   1      156.86      172.16      3.64 o
  -4   8   1      155.66      147.43      3.62 o
  -3   8   1        3.24       -1.04      1.38 o
  -2   8   1     7197.44     7467.61     57.78 o
  -1   8   1     1717.79     1655.38     12.82 o
   0   8   1      609.41      623.56      4.50 o
   1   8   1     2425.97     2395.24     19.36 o
   2   8   1     2849.02     2974.54     24.75 o
   3   8   1        2.38       12.55      0.94 o
   4   8   1      139.62      145.25      3.12 o
   5   8   1      118.62      112.12      3.11 o
   6   8   1       70.73       64.44      2.81 o
   7   8   1      286.24      284.16      5.82 o
   8   8   1      440.34      422.44     12.28 o
   9   8   1      122.29      150.21      6.90 o
  10   8   1       39.89       40.82      6.00 o
 -10   9   1       52.31       68.49      6.73 o
  -9   9   1       25.46       22.60      5.25 o
  -8   9   1      261.70      278.31      6.86 o
  -7   9   1       96.56       90.41      3.99 o
  -6   9   1       88.86       91.56      3.71 o
  -5   9   1      662.75      727.30     10.33 o
  -4   9   1     2031.16     2119.93     24.82 o
  -3   9   1     1032.77     1004.72     12.40 o
  -2   9   1     5238.03     5705.05     49.43 o
  -1   9   1     7603.93     7693.57     61.61 o
   0   9   1       72.37       90.77      1.16 o
   1   9   1    10597.48    10916.34     78.71 o
   2   9   1     7072.76     7587.77     65.02 o
   3   9   1      193.22      219.40      2.84 o
   4   9   1     1549.40     1625.92     17.04 o
   5   9   1     1767.22     1896.84     21.25 o
   6   9   1      127.44      136.35      3.67 o
   7   9   1       71.57       73.17      3.45 o
   8   9   1      177.66      170.06      8.01 o
   9   9   1      134.74      158.63      6.98 o
  10   9   1       74.02       84.27      7.17 o
 -10  10   1      299.72      315.80     11.94 o
  -9  10   1        0.45       12.54      4.40 o
  -8  10   1       57.05       55.84      3.71 o
  -7  10   1       59.48       48.84      3.39 o
  -6  10   1       15.95        9.12      2.46 o
  -5  10   1       13.56       32.91      2.59 o
  -4  10   1      458.82      478.04      7.46 o
  -3  10   1      305.83      418.27      5.64 o
  -2  10   1      380.19      339.87      3.83 o
  -1  10   1     1624.23     1765.77     13.25 o
   0  10   1     3110.51     3216.25     22.28 o
   1  10   1      784.81      818.04      6.45 o
   2  10   1      609.71      531.62      5.40 o
   3  10   1     1929.83     2354.43     20.22 o
   4  10   1      217.44      240.19      4.13 o
   5  10   1       27.37       55.01      2.38 o
   6  10   1       53.26       46.51      2.35 o
   7  10   1      496.77      449.86      7.55 o
   8  10   1        1.76        3.64      3.33 o
   9  10   1      903.47      913.44     18.81 o
  10  10   1      101.57      116.94      8.14 o
 -10  11   1        7.52       12.95      5.51 o
  -9  11   1     1607.74     1599.09     31.62 o
  -8  11   1       44.70       48.49      3.70 o
  -7  11   1      255.38      228.26      5.86 o
  -6  11   1      100.26      104.01      4.99 o
  -5  11   1     1211.64     1213.72     15.62 o
  -4  11   1     1003.46     1147.68     14.45 o
  -3  11   1      197.83      150.37      2.95 o
  -2  11   1      871.91      897.24      8.56 o
  -1  11   1    15229.26    15425.29    111.22 o
   0  11   1     1084.40     1140.29      8.24 o
   1  11   1     9513.03     9791.82     77.74 o
   2  11   1     1416.31     1377.47     12.56 o
   3  11   1      386.57      482.41      4.85 o
   4  11   1      498.97      536.27      7.17 o
   5  11   1      799.66      838.32     11.53 o
   6  11   1      192.81      180.85      4.86 o
   7  11   1       62.51       46.68      3.03 o
   8  11   1      166.69      166.61      6.73 o
   9  11   1      492.94      512.96     12.55 o
  10  11   1       14.25       16.30      5.59 o
 -10  12   1       63.91       68.08     16.53 o
  -9  12   1      249.76      299.87     11.02 o
  -8  12   1       72.13       70.93      4.05 o
  -7  12   1        3.18        0.26      2.55 o
  -6  12   1      480.25      492.35      8.34 o
  -5  12   1        0.02        4.37      2.13 o
  -4  12   1     3881.75     3880.24     43.95 o
  -3  12   1     1600.72     1604.39     19.00 o
  -2  12   1     6998.79     7195.60     64.59 o
  -1  12   1     6622.99     7168.57     58.94 o
   0  12   1     5212.13     5418.75     39.52 o
   1  12   1      844.78     1043.68      9.19 o
   2  12   1     5796.52     5943.48     53.12 o
   3  12   1      198.97      173.66      2.85 o
   4  12   1     1975.68     2081.50     22.82 o
   5  12   1       33.12       33.28      2.56 o
   6  12   1      207.19      212.54      5.19 o
   7  12   1       29.91       30.87      3.07 o
   8  12   1      226.40      207.35      7.37 o
   9  12   1      155.78      182.37      8.91 o
  10  12   1      122.30      140.33     10.79 o
  -9  13   1        0.03       10.49      4.94 o
  -8  13   1       77.25       90.63      4.37 o
  -7  13   1       70.82       54.08      3.49 o
  -6  13   1        1.17       -0.94      2.43 o
  -5  13   1     3078.77     3000.04     34.95 o
  -4  13   1      915.35      969.44     12.66 o
  -3  13   1       31.04       37.94      1.96 o
  -2  13   1     3799.66     3750.39     39.32 o
  -1  13   1     2997.68     2977.69     24.98 o
   0  13   1      564.67      645.29      6.91 o
   1  13   1       68.54       55.07      2.34 o
   2  13   1     4589.82     4611.69     41.72 o
   3  13   1      587.88      579.88      7.31 o
   4  13   1      859.31      837.41      9.48 o
   5  13   1      625.41      654.54      9.62 o
   6  13   1       17.81       29.40      2.73 o
   7  13   1        2.57        1.23      2.54 o
   8  13   1       14.34       25.04      4.06 o
   9  13   1        2.85       19.91      5.12 o
  10  13   1       30.49       36.46      9.90 o
  -9  14   1       69.43       71.49      8.43 o
  -8  14   1        2.77        2.93      2.81 o
  -7  14   1       43.73       42.13      3.37 o
  -6  14   1        3.40        5.50      2.31 o
  -5  14   1        2.79       15.00      2.46 o
  -4  14   1        0.14       -2.16      2.16 o
  -3  14   1      352.86      457.58      6.75 o
  -2  14   1     3803.25     3932.49     41.19 o
  -1  14   1      175.81      174.23      2.28 o
   0  14   1    17361.92    17448.07    132.99 o
   1  14   1     3431.90     3727.01     31.65 o
   2  14   1     1629.77     1663.70     18.81 o
   3  14   1     1413.19     1639.47     18.14 o
   4  14   1       21.58       25.82      2.28 o
   5  14   1       37.35       15.37      2.62 o
   6  14   1      184.05      183.17      5.39 o
   7  14   1        8.03        4.00      2.58 o
   8  14   1       56.07       66.97      5.14 o
   9  14   1       47.65       51.45      9.62 o
  10  14   1       43.31       50.19      6.48 o
  -9  15   1        1.63        4.01      5.48 o
  -8  15   1       22.56       37.06      3.45 o
  -7  15   1      101.16       86.33      3.98 o
  -6  15   1      673.77      565.40      9.20 o
  -5  15   1       22.62       35.40      3.09 o
  -4  15   1       43.73       43.83      2.03 o
  -3  15   1      753.40      779.60     10.31 o
  -2  15   1      871.31      874.08     11.04 o
  -1  15   1     4273.77     4689.17     42.13 o
   1  15   1     3750.90     3682.90     30.76 o
   2  15   1     1251.74     1351.45     15.26 o
   3  15   1       34.10       47.81      2.42 o
   4  15   1       74.80       85.51      2.75 o
   5  15   1       71.27       99.39      3.98 o
   6  15   1      800.90      724.21     10.86 o
   7  15   1      471.87      442.28      8.13 o
   8  15   1      261.54      269.35     11.33 o
   9  15   1        3.81        4.49      4.68 o
  10  15   1        8.11       11.78      4.47 o
  -9  16   1      732.10      719.97     18.06 o
  -8  16   1       11.17       16.39      3.17 o
  -7  16   1        6.58        6.40      2.73 o
  -6  16   1       24.96       29.22      2.89 o
  -5  16   1        4.91       11.81      2.42 o
  -4  16   1     1481.55     1479.74     17.00 o
  -3  16   1      121.10      154.72      3.62 o
  -2  16   1      860.57      802.95     10.31 o
  -1  16   1     4806.52     5106.60     56.55 o
   0  16   1     7916.28     7906.45     78.96 o
   1  16   1     3992.83     4577.52     42.50 o
   2  16   1      106.34      102.62      2.76 o
   3  16   1      139.30      158.71      3.16 o
   4  16   1      755.35      756.34     10.61 o
   5  16   1       92.81       65.41      3.14 o
   6  16   1      670.18      610.06      9.67 o
   7  16   1       29.98       41.84      3.42 o
   8  16   1       65.99       60.71      4.94 o
   9  16   1       72.65       65.77      6.60 o
  10  16   1       13.56       16.99      4.82 o
  -9  17   1      293.45      275.29     10.79 o
  -8  17   1       14.00       12.90      3.11 o
  -7  17   1       67.25       56.15      3.56 o
  -6  17   1      140.56      154.65      4.71 o
  -5  17   1      829.18      878.74     12.29 o
  -4  17   1      317.71      361.45      5.70 o
  -3  17   1      803.45      791.47     10.59 o
  -2  17   1       43.97       54.38      2.19 o
  -1  17   1     5177.47     5314.86     66.12 o
   0  17   1     2690.05     3034.98     31.66 o
   1  17   1      236.74      235.56      6.48 o
   2  17   1       79.73       88.54      2.25 o
   3  17   1        1.22        2.08      1.31 o
   4  17   1     1594.35     1605.83     18.37 o
   5  17   1      478.09      486.45      8.02 o
   6  17   1       97.65      109.22      3.96 o
   7  17   1      238.67      214.96      6.68 o
   8  17   1       13.17       13.12      4.90 o
   9  17   1      100.38       94.09      7.50 o
  10  17   1       30.43       35.66      5.12 o
  -9  18   1        5.71       17.71      5.14 o
  -8  18   1       73.92       79.87      4.25 o
  -7  18   1        0.16       -2.36      2.56 o
  -6  18   1        0.85       -0.58      2.33 o
  -5  18   1      318.61      299.27      6.06 o
  -4  18   1      157.06      174.55      4.37 o
  -3  18   1     3007.53     2952.12     34.00 o
  -2  18   1        8.47       13.31      1.24 o
  -1  18   1     2550.27     2818.54     28.24 o
   0  18   1      228.13      308.39      4.09 o
   1  18   1     3836.25     4073.59     40.24 o
   2  18   1     1612.12     1659.24     18.35 o
   3  18   1       96.70      103.88      2.76 o
   4  18   1        0.11        1.01      1.77 o
   5  18   1     1042.57      975.91     13.34 o
   6  18   1       25.83       16.45      2.63 o
   7  18   1       18.90       25.46      3.01 o
   8  18   1        2.60        0.91      4.40 o
   9  18   1       75.19       84.61      7.16 o
  10  18   1       23.74       33.15      8.27 o
  -9  19   1      590.22      601.11     16.42 o
  -8  19   1        6.08        9.71      2.99 o
  -7  19   1      111.74       94.83      4.24 o
  -6  19   1       21.92       30.57      2.95 o
  -5  19   1        0.22       -0.82      2.32 o
  -4  19   1        0.07       -1.91      1.91 o
  -3  19   1      306.44      297.77      4.78 o
  -2  19   1     3343.56     3426.56     34.19 o
  -1  19   1      258.03      310.44      5.48 o
   0  19   1     1961.34     2023.80     23.48 o
   1  19   1     2378.91     2506.76     31.59 o
   2  19   1      238.77      241.61      3.72 o
   3  19   1      129.53      131.66      3.61 o
   4  19   1       35.88       33.74      2.53 o
   5  19   1      324.81      367.05      6.88 o
   6  19   1       29.99       31.49      2.94 o
   7  19   1       95.87       88.33      4.02 o
   8  19   1      184.94      184.86      8.57 o
   9  19   1      102.31      115.91      9.26 o
  10  19   1       21.98       24.89      6.59 o
  -9  20   1       70.91       72.89      6.67 o
  -8  20   1       66.23       62.98      4.09 o
  -7  20   1      181.33      172.64      5.45 o
  -6  20   1       80.47       86.25      3.82 o
  -5  20   1       19.01       16.83      2.53 o
  -4  20   1      378.01      364.31      6.58 o
  -3  20   1     1130.42     1219.16     14.32 o
  -2  20   1       14.50       18.50      1.20 o
  -1  20   1     1498.65     1669.46     17.39 o
   0  20   1     3322.44     3174.33     38.29 o
   1  20   1     5654.62     5722.06     59.29 o
   2  20   1      302.35      291.44      4.20 o
   3  20   1     7432.65     7555.65     83.70 o
   4  20   1      156.47      151.82      4.69 o
   5  20   1      142.40      146.06      4.41 o
   6  20   1      391.62      400.44      7.57 o
   7  20   1       36.20       52.26      5.15 o
   8  20   1      131.70      130.93      7.53 o
   9  20   1      282.60      298.05     11.39 o
  -9  21   1      170.08      172.47      8.98 o
  -8  21   1        0.00        3.38      3.07 o
  -7  21   1      105.03       86.64      4.16 o
  -6  21   1       24.14       17.30      2.74 o
  -5  21   1      445.67      381.77      7.15 o
  -4  21   1      116.98      105.27      3.66 o
  -3  21   1        2.13       -1.42      1.42 o
  -2  21   1      412.84      426.30      5.48 o
  -1  21   1     1417.57     1380.88     14.65 o
   0  21   1      814.09      924.39     12.52 o
   1  21   1     6027.75     6303.90     61.70 o
   2  21   1     1773.50     1863.90     19.32 o
   3  21   1       62.28       66.15      3.76 o
   4  21   1       12.37        8.77      2.09 o
   5  21   1      777.10      691.77     10.45 o
   6  21   1       26.29       16.30      2.74 o
   7  21   1        5.37        5.02      6.19 o
   8  21   1      201.52      216.60     11.82 o
   9  21   1      277.70      268.82     10.97 o
  -9  22   1      316.84      304.28     26.96 o
  -8  22   1      259.82      256.11      8.05 o
  -7  22   1      286.08      253.82      6.47 o
  -6  22   1       62.57       60.85      3.45 o
  -5  22   1      334.90      297.90      6.23 o
  -4  22   1      773.92      744.00     10.83 o
  -3  22   1      930.57      922.17     11.44 o
  -2  22   1       67.53       59.47      2.56 o
  -1  22   1      541.16      535.80      8.33 o
   0  22   1      425.06      422.69      6.45 o
   1  22   1      915.51     1030.92     20.67 o
   2  22   1       27.82       33.57      1.60 o
   3  22   1     3669.74     3538.54     40.63 o
   4  22   1       20.01       17.02      2.39 o
   5  22   1        0.16       -0.16      2.19 o
   6  22   1        0.15       -2.05      2.41 o
   7  22   1       61.51       75.62      5.83 o
   8  22   1       58.37       54.14      6.17 o
   9  22   1        0.00        3.55      7.27 o
  -8  23   1       51.23       59.50      5.49 o
  -7  23   1       24.09       28.36      3.27 o
  -6  23   1       23.10       21.99      2.92 o
  -5  23   1      270.48      281.06      6.08 o
  -4  23   1      404.31      373.44      6.86 o
  -3  23   1     2156.92     2059.48     23.07 o
  -2  23   1        7.26        2.55      1.74 o
  -1  23   1      683.47      764.85      8.84 o
   0  23   1        9.09       18.59      1.74 o
   1  23   1     1353.61     1402.27     14.92 o
   2  23   1       13.94       20.08      1.26 o
   3  23   1      651.18      648.45      8.73 o
   4  23   1     1273.55     1152.43     15.25 o
   5  23   1      175.97      189.43      5.03 o
   6  23   1       65.76       69.05      3.68 o
   7  23   1       25.74       24.92      6.31 o
   8  23   1       18.33       19.35      5.18 o
   9  23   1      224.02      261.92     10.87 o
  -8  24   1      130.40      158.12      8.48 o
  -7  24   1      173.27      189.37      5.69 o
  -6  24   1       10.88        8.93      2.67 o
  -5  24   1      236.57      203.37      5.34 o
  -4  24   1      165.91      172.88      4.61 o
  -3  24   1        0.27        0.29      1.45 o
  -2  24   1       49.32       49.91      2.58 o
  -1  24   1      163.97      194.15      3.40 o
   0  24   1        4.54        4.64      1.54 o
   1  24   1       13.00       38.79      3.23 o
   2  24   1      257.75      249.54      4.95 o
   3  24   1      540.04      542.76      7.68 o
   4  24   1     1357.27     1231.21     16.79 o
   5  24   1      420.58      369.59      7.14 o
   6  24   1       47.86       48.69      3.41 o
   7  24   1       62.16       64.81      7.41 o
   8  24   1       51.32       51.10      6.15 o
   9  24   1      169.11      184.54      9.84 o
  -8  25   1      102.14      112.74      7.51 o
  -7  25   1      201.36      224.67      6.27 o
  -6  25   1        0.00       -0.60      2.57 o
  -5  25   1      146.95      128.68      4.41 o
  -4  25   1      332.00      322.64      6.43 o
  -3  25   1       43.11       55.74      1.88 o
  -2  25   1      363.75      331.73      5.98 o
  -1  25   1        2.42       15.36      1.61 o
   0  25   1       45.30       49.85      2.42 o
   1  25   1      294.20      304.67      4.72 o
   2  25   1       12.18       22.76      2.21 o
   3  25   1     2316.29     2218.50     26.69 o
   4  25   1       27.60       27.52      2.74 o
   5  25   1      177.20      170.25      4.93 o
   6  25   1      133.51      144.48      4.83 o
   7  25   1      352.51      349.34     12.95 o
   8  25   1       10.10        8.26      4.95 o
   9  25   1       22.41       25.08      5.74 o
  -8  26   1       32.65       53.48      6.09 o
  -7  26   1        1.34       -1.68      3.04 o
  -6  26   1        0.11       -2.57      2.60 o
  -5  26   1        6.46       12.91      2.57 o
  -4  26   1     1581.50     1404.80     18.30 o
  -3  26   1      250.60      229.41      3.68 o
  -2  26   1      267.92      269.55      4.90 o
  -1  26   1     2608.47     2578.14     26.43 o
   0  26   1        5.17        5.64      1.75 o
   1  26   1     1069.29     1092.56     12.12 o
   2  26   1      810.27      845.63     11.67 o
   3  26   1     2138.73     2101.49     25.50 o
   4  26   1       42.29       39.63      2.87 o
   5  26   1        2.26       -0.80      2.31 o
   6  26   1       17.98       15.06      3.46 o
   7  26   1       55.69       53.57      5.73 o
   8  26   1        1.41       -1.25      4.48 o
   9  26   1      139.57      141.42      8.74 o
  -8  27   1      239.86      243.62     10.19 o
  -7  27   1      101.63       95.41      4.59 o
  -6  27   1       77.10       80.09      4.07 o
  -5  27   1       80.99       82.60      3.75 o
  -4  27   1      178.37      177.93      4.23 o
  -3  27   1      887.50      853.86     11.11 o
  -2  27   1       42.36       38.66      2.18 o
  -1  27   1      421.68      476.79      7.57 o
   0  27   1        1.09        1.06      1.77 o
   1  27   1       12.53       28.45      3.50 o
   2  27   1      167.13      163.07      4.23 o
   3  27   1     3928.13     3596.76     41.75 o
   4  27   1       96.64       92.29      4.05 o
   5  27   1      859.48      790.38     15.66 o
   6  27   1      176.39      178.50      7.11 o
   7  27   1        4.52       11.53      4.83 o
   8  27   1        8.27        6.52      4.88 o
   9  27   1       70.98       77.74      7.42 o
  -8  28   1       27.11       19.34      8.21 o
  -7  28   1       37.27       49.50      3.93 o
  -6  28   1       77.16       81.38      4.10 o
  -5  28   1      148.95      142.00      4.71 o
  -4  28   1       46.78       49.73      3.90 o
  -3  28   1      295.45      325.13      6.82 o
  -2  28   1       49.67       41.18      2.33 o
  -1  28   1      532.46      537.08      8.35 o
   0  28   1      449.19      467.67      7.59 o
   1  28   1       37.15       44.21      2.60 o
   2  28   1       19.46       23.75      2.43 o
   3  28   1     1082.41     1184.73     15.81 o
   4  28   1      852.04      773.53     11.56 o
   5  28   1      220.89      237.57      6.06 o
   6  28   1       11.39       13.96      4.37 o
   7  28   1       62.40       74.28      6.28 o
   8  28   1       59.14       48.69      6.22 o
  -7  29   1       55.28       55.87      4.78 o
  -6  29   1        2.86        1.84      2.76 o
  -5  29   1       18.60       13.26      2.77 o
  -4  29   1       28.59       23.32      2.74 o
  -3  29   1       45.26       38.87      2.84 o
  -2  29   1      455.61      407.25      5.94 o
  -1  29   1       79.47       84.01      3.24 o
   0  29   1      202.60      207.53      4.75 o
   1  29   1       34.22       46.71      2.65 o
   2  29   1      244.67      256.71      5.43 o
   3  29   1     1145.71     1090.17     14.82 o
   4  29   1      705.36      715.98     11.09 o
   5  29   1     1146.67     1170.29     16.39 o
   6  29   1       84.08       93.30      6.41 o
   7  29   1       29.98       26.60      5.19 o
   8  29   1        4.48       -0.67      4.87 o
  -7  30   1       13.88        8.74      4.78 o
  -6  30   1      677.82      655.07     11.21 o
  -5  30   1      571.56      590.62     10.16 o
  -4  30   1        6.82        7.38      2.44 o
  -3  30   1      292.03      247.23      5.69 o
  -2  30   1      243.17      204.64      4.28 o
  -1  30   1       59.74       56.82      3.43 o
   0  30   1        0.05       10.71      2.06 o
   1  30   1       13.91       19.38      2.30 o
   2  30   1       12.76       20.63      2.35 o
   3  30   1      203.00      193.67      5.03 o
   4  30   1      170.53      168.28      4.97 o
   5  30   1      132.31      141.54      4.95 o
   6  30   1        2.50        0.49      4.10 o
   7  30   1      125.48      134.63      7.92 o
   8  30   1        4.77        5.94      6.02 o
  -7  31   1       12.30       17.47      4.99 o
  -6  31   1       68.81       79.49      4.52 o
  -5  31   1      799.64      771.21     12.19 o
  -4  31   1        4.06       10.32      2.54 o
  -3  31   1       40.90       33.55      2.83 o
  -2  31   1        7.40        8.57      2.23 o
  -1  31   1      266.30      228.23      6.77 o
   0  31   1      437.43      375.23      6.79 o
   1  31   1       96.05       81.14      3.71 o
   2  31   1        5.79        2.17      2.08 o
   3  31   1       46.46       44.70      3.03 o
   4  31   1      403.98      408.74      7.81 o
   5  31   1      659.68      638.99     16.40 o
   6  31   1      129.74      134.65      7.45 o
   7  31   1      123.13      156.00      8.54 o
   8  31   1        0.39        1.12      4.80 o
  -7  32   1      715.88      751.72     26.65 o
  -6  32   1        0.31       -0.92      2.99 o
  -5  32   1      266.27      271.20      6.63 o
  -4  32   1        1.15       -0.71      2.41 o
  -3  32   1      413.82      414.93      7.71 o
  -2  32   1      369.37      353.30      6.82 o
  -1  32   1        6.04        9.01      2.11 o
   0  32   1       37.30       43.95      2.75 o
   1  32   1       35.56       29.09      3.22 o
   2  32   1       26.66       21.93      2.48 o
   3  32   1       18.28       29.47      2.84 o
   4  32   1      447.15      419.64      8.10 o
   5  32   1       69.11       78.62      7.61 o
   6  32   1       14.48        7.85      4.47 o
   7  32   1     1107.71     1146.23     27.49 o
   8  32   1        0.04       -2.70      4.60 o
  -7  33   1      128.66      150.34     16.14 o
  -6  33   1       67.53       65.18      4.26 o
  -5  33   1      150.20      138.70      5.07 o
  -4  33   1      164.22      162.14      5.18 o
  -3  33   1      298.20      299.11      6.47 o
  -2  33   1       54.37       59.54      3.22 o
  -1  33   1       31.72       21.77      2.55 o
   0  33   1        4.48        8.03      2.15 o
   1  33   1      100.28      131.06      4.77 o
   2  33   1        6.16        1.47      2.20 o
   3  33   1        0.76        1.14      2.26 o
   4  33   1      293.86      305.98      6.88 o
   5  33   1      340.33      322.42     10.63 o
   6  33   1        6.94        7.95      5.74 o
   7  33   1      130.91      165.65      9.09 o
   8  33   1      145.18      163.81      9.24 o
  -6  34   1      498.17      536.60     11.86 o
  -5  34   1       92.95       91.66      4.51 o
  -4  34   1      148.99      149.34      5.02 o
  -3  34   1      125.31      125.42      4.40 o
  -2  34   1       55.23       69.41      3.45 o
  -1  34   1        2.29        2.47      2.22 o
   0  34   1      930.41      931.55     13.23 o
   1  34   1      137.03      140.60      4.66 o
   2  34   1       23.73       19.61      2.56 o
   3  34   1        0.01        2.24      2.41 o
   4  34   1      791.07      768.96     16.30 o
   5  34   1        4.67        5.54      4.26 o
   6  34   1       58.89       75.54      6.71 o
   7  34   1       45.78       48.16      6.91 o
  -6  35   1      138.10      152.78     16.73 o
  -5  35   1       83.16       87.79      4.46 o
  -4  35   1       48.47       41.04      3.41 o
  -3  35   1        0.09       -0.77      2.34 o
  -2  35   1       16.50       19.75      2.63 o
  -1  35   1      208.60      204.35      5.30 o
   0  35   1       76.30      125.98      4.14 o
   1  35   1        2.26       17.55      2.57 o
   2  35   1       23.72       11.81      2.55 o
   3  35   1      496.68      481.81      8.74 o
   4  35   1       34.73       34.42      3.83 o
   5  35   1       87.26       86.52      6.52 o
   6  35   1       47.72       49.96      6.25 o
   7  35   1        0.00        2.92      4.94 o
  -6  36   1       17.99       16.34     11.41 o
  -5  36   1       11.10        5.85      3.00 o
  -4  36   1        3.78        5.09      2.69 o
  -3  36   1       92.15       97.65      4.27 o
  -2  36   1      519.11      502.94      8.89 o
  -1  36   1      708.78      738.21     11.42 o
   0  36   1      474.15      499.71      8.67 o
   1  36   1       60.95       68.12      3.41 o
   2  36   1        0.11        1.24      2.25 o
   3  36   1      487.96      520.87      9.30 o
   4  36   1        0.02        5.07      4.13 o
   5  36   1        0.59       -2.32      5.33 o
   6  36   1       13.59        6.32      4.67 o
   7  36   1      211.46      215.51     10.05 o
  -5  37   1      150.55      153.56      5.57 o
  -4  37   1      150.33      158.07      5.35 o
  -3  37   1      479.21      453.21      8.70 o
  -2  37   1        4.81       12.75      2.83 o
  -1  37   1       49.00       60.07      3.38 o
   0  37   1       27.25       61.21      3.59 o
   1  37   1      113.17      119.46      4.25 o
   2  37   1        1.07        0.15      2.37 o
   3  37   1        4.36       11.85      3.37 o
   4  37   1      970.93      997.32     21.58 o
   5  37   1        3.05        4.66      4.47 o
   6  37   1       86.55       93.08      7.22 o
   7  37   1       31.41       25.24      6.65 o
  -5  38   1       57.13       69.84      9.60 o
  -4  38   1       27.63       27.27      3.26 o
  -3  38   1       10.44       18.85      2.95 o
  -2  38   1      171.29      177.24      5.60 o
  -1  38   1      314.45      355.32      7.33 o
   0  38   1       37.62       34.52      3.18 o
   1  38   1        5.59       13.21      2.63 o
   2  38   1        2.49        4.06      2.45 o
   3  38   1      105.38      118.09      6.84 o
   4  38   1      390.85      433.56     13.97 o
   5  38   1        0.13       -4.32      4.32 o
   6  38   1       24.24       35.35      8.12 o
  -4  39   1        4.14        3.10      3.50 o
  -3  39   1       23.46       24.27      3.15 o
  -2  39   1       12.10       20.48      2.91 o
  -1  39   1       12.39       23.89      2.91 o
   0  39   1       10.02       21.64      2.80 o
   1  39   1      225.01      233.90      5.95 o
   2  39   1      294.48      309.16      8.87 o
   3  39   1      109.79      101.89      6.76 o
   4  39   1      593.83      627.30     16.12 o
   5  39   1       32.57       27.81      5.28 o
   6  39   1        0.33       -1.82      4.55 o
  -4  40   1       16.40        9.68      3.66 o
  -3  40   1      139.81      152.05      5.32 o
  -2  40   1      319.83      313.95      7.15 o
  -1  40   1        0.77        3.65      2.61 o
   0  40   1       53.72       52.03      3.43 o
   1  40   1      386.24      410.92      9.56 o
   2  40   1      475.80      480.21     13.09 o
   3  40   1      349.66      377.04     11.87 o
   4  40   1       14.77       22.74      5.12 o
   5  40   1       23.45       23.40      5.35 o
   6  40   1      103.17      111.36      7.94 o
  -4  41   1       16.90        5.53      6.50 o
  -3  41   1        2.47        6.46      5.05 o
  -2  41   1      129.42      140.75      5.87 o
  -1  41   1        9.49        8.76      3.62 o
   0  41   1       21.69       30.07      3.72 o
   1  41   1       65.99       65.74      4.50 o
   2  41   1      808.87      859.99     19.32 o
   3  41   1      262.59      288.16     10.27 o
   4  41   1       32.44       35.72      5.63 o
   5  41   1      307.60      307.12     11.24 o
  -3  42   1       22.12       28.10      4.97 o
  -2  42   1      143.42      151.58      6.19 o
  -1  42   1        5.31        1.94      3.23 o
   0  42   1      213.07      215.51      8.55 o
   1  42   1      141.74      161.20      8.48 o
   2  42   1       30.02       56.81      5.49 o
   3  42   1      586.38      604.75     15.68 o
   4  42   1      225.83      243.48     11.93 o
   5  42   1       96.56      107.51      7.70 o
  -3  43   1       13.06       18.97      7.09 o
  -2  43   1       27.74       25.94      4.66 o
  -1  43   1       32.14       27.77      4.85 o
   0  43   1      176.44      171.05      8.96 o
   1  43   1      358.57      364.41     11.39 o
   2  43   1      177.90      196.76      8.62 o
   3  43   1       31.23       56.71      5.95 o
   4  43   1      131.77      155.48     13.24 o
   5  43   1       63.65       74.15      6.86 o
  -2  44   1      108.85      109.41      6.93 o
  -1  44   1       73.26       75.56      6.00 o
   0  44   1       65.58       94.11      7.44 o
   1  44   1       79.80      109.55     10.57 o
   2  44   1       30.68       47.13      5.52 o
   3  44   1      477.81      517.88     16.54 o
   4  44   1      740.01      754.18     19.02 o
  -2  45   1       24.33       37.38      8.21 o
  -1  45   1      664.60      657.86     16.31 o
   0  45   1      161.47      157.83      7.77 o
   1  45   1      154.38      172.96      8.28 o
   2  45   1      113.71      120.25      7.30 o
   3  45   1       16.95       35.42      5.85 o
   4  45   1       31.60       48.17      9.17 o
  -1  46   1       23.54       43.91      7.90 o
   0  46   1        0.01        4.03      4.52 o
   1  46   1      391.76      365.74     12.07 o
   2  46   1      201.40      191.91      8.86 o
   3  46   1      251.87      277.68     15.85 o
   0  47   1       46.18       42.18      8.35 o
   1  47   1       16.00       33.67     13.18 o
   2  47   1      118.46      145.90     11.93 o
   3  47   1      622.69      621.66     24.29 o
  -9   0   2      111.26      121.83      9.03 o
  -8   0   2     1670.06     1594.56     29.94 o
  -7   0   2       28.76       17.55      4.25 o
  -6   0   2      830.10      880.48     17.62 o
  -5   0   2     3154.94     3028.26     49.52 o
  -4   0   2      164.71      137.97      5.24 o
  -3   0   2      261.53      202.98      4.36 o
  -2   0   2     4060.72     4071.03     41.82 o
  -1   0   2        6.67       17.37      0.80 o
   0   0   2    25130.50    24662.93    228.50 o
   1   0   2       37.36       39.63      0.78 o
   2   0   2     1107.09     1062.41     10.91 o
   3   0   2      120.66      122.66      2.73 o
   4   0   2     1248.64     1294.14     18.95 o
   5   0   2      763.99      716.46     11.13 o
   6   0   2     1698.45     1743.38     24.21 o
   7   0   2     2037.52     1989.07     24.99 o
   8   0   2      840.33      785.22     23.95 o
   9   0   2       30.32       23.83      7.38 o
  10   0   2      550.28      583.82     23.20 o
  -9   1   2       44.06       39.11      3.88 o
  -8   1   2       30.39       48.10      3.68 o
  -7   1   2      590.09      553.17      9.52 o
  -6   1   2      248.81      217.65      5.03 o
  -5   1   2     1745.61     1725.02     21.04 o
  -4   1   2      494.69      450.81      6.82 o
  -3   1   2        2.81        8.14      1.02 o
  -2   1   2     1384.24     1372.73     10.43 o
  -1   1   2       58.19       58.19      0.91 o
   0   1   2      701.78      718.87      5.36 o
   1   1   2      258.54      262.48      1.99 o
   2   1   2      208.00      219.18      2.01 o
   3   1   2      137.63      160.05      2.19 o
   4   1   2      778.33      686.18      7.24 o
   5   1   2      527.80      549.04      6.41 o
   6   1   2      764.38      718.98      7.74 o
   7   1   2       22.03       19.93      2.05 o
   8   1   2        0.04        3.99      2.65 o
   9   1   2       42.22       38.12      5.53 o
  10   1   2        4.90        8.22      5.96 o
  -9   2   2      349.73      337.77     10.08 o
  -8   2   2     1032.49      985.44     14.58 o
  -7   2   2     2453.47     2326.89     28.56 o
  -6   2   2        0.01       -2.30      2.30 o
  -5   2   2     1081.20     1034.95     11.55 o
  -4   2   2     1541.72     1614.60     16.75 o
  -3   2   2      941.63      952.61      8.68 o
  -2   2   2      100.76      119.40      1.80 o
  -1   2   2       75.65       90.96      1.03 o
   0   2   2     6401.69     6478.91     39.93 o
   1   2   2      419.76      426.98      2.96 o
   2   2   2     2842.24     3013.12     20.78 o
   3   2   2       49.76       49.41      1.15 o
   4   2   2       52.90       50.20      1.57 o
   5   2   2      124.86      132.28      2.64 o
   6   2   2     1230.26     1215.73     13.89 o
   7   2   2      180.20      178.87      6.07 o
   8   2   2        8.59        7.34      3.43 o
   9   2   2       57.54       62.87      6.18 o
  10   2   2       58.68       75.42      6.99 o
  -9   3   2       59.57       68.27      5.41 o
  -8   3   2       71.96       80.20      4.19 o
  -7   3   2     2761.46     2624.39     31.76 o
  -6   3   2       75.07       82.32      3.71 o
  -5   3   2       17.71       23.31      2.81 o
  -4   3   2     2524.87     2798.12     28.01 o
  -3   3   2        6.37        2.29      0.91 o
  -2   3   2      128.26      150.05      1.72 o
  -1   3   2      275.60      299.42      2.24 o
   0   3   2      203.48      223.79      1.58 o
   1   3   2       16.82       14.72      0.66 o
   2   3   2     1332.69     1349.57      9.17 o
   3   3   2       33.60       27.66      0.97 o
   4   3   2     6980.68     7401.98     55.12 o
   5   3   2      468.43      458.21      5.30 o
   6   3   2     1476.28     1441.88     13.72 o
   7   3   2     2785.15     2613.50     26.31 o
   8   3   2      237.03      201.77      7.20 o
   9   3   2       26.06       27.96      6.03 o
  10   3   2       11.73       20.77      5.42 o
  -9   4   2      407.58      391.97      8.46 o
  -8   4   2        7.45        9.36      3.01 o
  -7   4   2      716.51      702.02     11.12 o
  -6   4   2     5989.28     5716.93     64.66 o
  -5   4   2       35.89       33.67      2.49 o
  -4   4   2     3119.99     3263.50     34.71 o
  -3   4   2      129.63      123.28      2.25 o
  -2   4   2      319.35      364.26      3.07 o
  -1   4   2     2900.33     3049.64     18.71 o
   0   4   2       56.80       50.32      1.03 o
   1   4   2     1906.50     2055.36     14.65 o
   2   4   2     1020.95     1138.54      8.28 o
   3   4   2       11.14       38.20      1.08 o
   4   4   2     3325.43     3650.04     28.60 o
   5   4   2     1203.89     1207.98     11.49 o
   6   4   2     1064.02     1058.42     10.53 o
   7   4   2      713.05      665.36      8.51 o
   8   4   2      358.49      321.74      8.94 o
   9   4   2      215.15      211.89      9.55 o
  10   4   2        7.78       14.29      5.40 o
  -9   5   2      447.36      447.25      9.12 o
  -8   5   2      218.58      224.84      6.09 o
  -7   5   2       70.62       72.19      4.07 o
  -6   5   2     1645.61     1634.16     20.57 o
  -5   5   2      238.68      238.46      5.02 o
  -4   5   2        4.44        5.60      1.75 o
  -3   5   2       17.95       20.87      1.28 o
  -2   5   2     1116.40     1178.83      9.54 o
  -1   5   2      430.86      407.99      2.94 o
   0   5   2      950.33      955.39      6.44 o
   1   5   2     1782.48     1839.45     13.58 o
   2   5   2     5386.18     5701.35     41.10 o
   3   5   2      352.89      353.79      3.49 o
   4   5   2       23.46       31.64      1.50 o
   5   5   2      856.50      877.16      9.15 o
   6   5   2     1554.99     1518.78     14.35 o
   7   5   2      725.14      694.90      8.80 o
   8   5   2       45.11       45.51      4.87 o
   9   5   2      375.95      382.97     10.41 o
  10   5   2       77.32       82.89      7.00 o
  -9   6   2       96.45      116.31      5.08 o
  -8   6   2      418.35      430.55      8.52 o
  -7   6   2       20.08       11.54      2.90 o
  -6   6   2     1692.15     1677.04     21.03 o
  -5   6   2      758.12      742.12     10.45 o
  -4   6   2     2016.69     2056.34     24.15 o
  -3   6   2     3659.92     4112.60     41.08 o
  -2   6   2     7081.83     7656.56     58.42 o
  -1   6   2      101.53      103.48      1.15 o
   0   6   2     7569.02     7745.29     49.91 o
   1   6   2       10.99       12.88      0.56 o
   2   6   2     2199.10     2571.70     20.88 o
   3   6   2     6274.29     7159.67     54.87 o
   4   6   2     1229.52     1434.19     13.09 o
   5   6   2     1645.36     1624.43     15.57 o
   6   6   2      794.43      815.23      8.93 o
   7   6   2      314.59      309.79      5.33 o
   8   6   2        8.06       10.13      4.85 o
   9   6   2      331.83      351.45     10.07 o
  10   6   2        1.20        7.23      6.29 o
  -9   7   2      329.26      313.01      7.64 o
  -8   7   2      151.44      148.24      5.16 o
  -7   7   2      439.02      420.22      8.02 o
  -6   7   2      458.36      403.85      7.37 o
  -5   7   2      408.96      374.30      6.56 o
  -4   7   2     1120.44     1183.28     13.68 o
  -3   7   2     4696.81     5025.66     50.66 o
  -2   7   2     1014.73     1044.81      8.96 o
  -1   7   2     3880.17     3982.54     25.54 o
   0   7   2      322.43      332.36      2.55 o
   1   7   2     2251.88     2335.91     17.69 o
   2   7   2      214.17      208.94      2.50 o
   3   7   2     4752.81     4851.50     40.39 o
   4   7   2     3227.21     3468.08     33.19 o
   5   7   2        5.19        1.68      1.63 o
   6   7   2     2011.07     1916.77     20.67 o
   7   7   2       30.11       27.65      2.91 o
   8   7   2       52.13       60.61      5.79 o
   9   7   2      131.20      141.77      6.70 o
  10   7   2        0.07        5.61      5.68 o
  -9   8   2        5.44        1.07      3.21 o
  -8   8   2       29.79       40.76      3.68 o
  -7   8   2       13.34        4.29      2.88 o
  -6   8   2      322.30      301.96      6.31 o
  -5   8   2       55.28       39.41      2.11 o
  -4   8   2      306.24      375.96      5.59 o
  -3   8   2     1128.66     1396.07     15.06 o
  -2   8   2      821.60      718.58      6.43 o
  -1   8   2      697.21      724.73      5.04 o
   0   8   2     2187.00     2130.58     13.49 o
   1   8   2     1331.62     1342.64     10.44 o
   2   8   2       13.51        6.79      0.82 o
   3   8   2     6173.73     6519.71     53.96 o
   4   8   2        1.14       -1.02      1.02 o
   5   8   2       45.62       57.32      2.38 o
   6   8   2     1187.02     1120.15     13.04 o
   7   8   2      338.79      317.31      6.49 o
   8   8   2       29.50       31.71      3.63 o
   9   8   2      123.67      137.11      6.53 o
  10   8   2       13.42       27.19      5.58 o
  -9   9   2        0.16       -0.29      3.19 o
  -8   9   2       43.45       43.54      3.62 o
  -7   9   2       64.31       58.09      4.47 o
  -6   9   2     1271.97     1176.82     15.75 o
  -5   9   2      418.72      366.72      5.84 o
  -4   9   2     1347.68     1368.81     15.58 o
  -3   9   2       87.21       97.96      1.84 o
  -2   9   2     8284.85     8514.82     73.58 o
  -1   9   2      180.06      188.70      1.90 o
   0   9   2      798.24      845.82      5.49 o
   1   9   2     3294.20     3457.44     29.83 o
   2   9   2     5304.03     5328.74     45.91 o
   3   9   2     1419.81     1340.25     11.94 o
   4   9   2      652.18      716.28      7.14 o
   5   9   2      226.75      184.68      3.78 o
   6   9   2      941.79      905.40     10.96 o
   7   9   2      460.87      434.20      7.37 o
   8   9   2      158.93      175.99      6.07 o
   9   9   2       23.41       24.63      4.31 o
  10   9   2        7.22       14.18      5.28 o
  -9  10   2      316.57      313.45      7.70 o
  -8  10   2       41.31       44.69      3.72 o
  -7  10   2     2754.48     2564.83     31.25 o
  -6  10   2     1961.57     1801.28     22.49 o
  -5  10   2      422.72      451.14      7.46 o
  -4  10   2      199.13      227.79      4.63 o
  -3  10   2      227.02      181.32      2.72 o
  -2  10   2     2054.85     1977.88     17.02 o
  -1  10   2     2435.19     2617.84     20.45 o
   0  10   2     1803.58     2021.05     13.16 o
   1  10   2     1638.40     1617.88     14.35 o
   2  10   2     3543.89     3453.48     32.03 o
   3  10   2      585.15      501.14      5.40 o
   4  10   2        6.87        1.38      1.21 o
   5  10   2       10.89        1.79      1.70 o
   6  10   2     1168.52     1109.25     12.96 o
   7  10   2     1593.45     1458.54     21.35 o
   8  10   2      251.41      249.35      7.19 o
   9  10   2       45.04       43.49      4.83 o
  10  10   2      143.79      166.95      9.06 o
  -9  11   2      131.47      155.86      5.76 o
  -8  11   2      390.56      397.40      8.22 o
  -7  11   2      141.43      139.93      4.77 o
  -6  11   2      419.59      400.35      7.36 o
  -5  11   2     1540.32     1464.77     18.41 o
  -4  11   2      829.40      817.11     10.97 o
  -3  11   2     1259.48     1330.90     14.99 o
  -2  11   2     1525.07     1550.85     13.56 o
  -1  11   2     5563.86     5880.79     43.74 o
   0  11   2      108.18      114.60      3.11 o
   1  11   2      948.02     1057.17      9.70 o
   2  11   2     2083.25     2251.15     21.38 o
   3  11   2        1.87        5.50      1.05 o
   4  11   2     1365.25     1346.73     15.40 o
   5  11   2      901.06      852.52     10.45 o
   6  11   2        0.03       -1.92      1.92 o
   7  11   2      143.07      123.27      4.05 o
   8  11   2       27.18       28.70      4.11 o
   9  11   2        0.62       -5.58      5.58 o
  10  11   2       82.52      117.15      8.03 o
  -9  12   2       36.15       43.27      4.03 o
  -8  12   2       56.77       68.16      4.02 o
  -7  12   2      608.94      572.10      9.73 o
  -6  12   2       45.74       36.20      3.03 o
  -5  12   2      486.43      451.57      7.54 o
  -4  12   2        1.32        0.81      1.74 o
  -3  12   2     1609.03     1676.62     18.54 o
  -2  12   2      842.56      855.41      8.00 o
  -1  12   2        0.03       -0.48      0.63 o
   0  12   2     4131.45     4265.50     29.92 o
   1  12   2      682.49      621.78      5.83 o
   2  12   2     1474.23     1459.81     13.93 o
   3  12   2     1592.64     1776.19     16.23 o
   4  12   2       27.71       52.54      2.24 o
   5  12   2      118.38       97.90      3.06 o
   6  12   2       36.87       40.41      2.75 o
   7  12   2      584.28      559.79      9.97 o
   8  12   2        2.28        1.01      3.67 o
   9  12   2       57.54       54.86      5.17 o
  10  12   2      254.15      304.07     11.90 o
  -9  13   2      132.77      140.37      5.54 o
  -8  13   2       55.98       65.95      3.97 o
  -7  13   2      249.41      215.92      5.75 o
  -6  13   2      300.65      254.16      5.73 o
  -5  13   2      143.98      125.44      3.94 o
  -4  13   2        0.29       -0.84      1.71 o
  -3  13   2     1137.73     1142.53     13.20 o
  -2  13   2       24.39       17.71      1.01 o
  -1  13   2     1220.31     1389.09     10.90 o
   0  13   2      119.89      128.16      3.70 o
   1  13   2       74.64       69.75      2.09 o
   2  13   2      187.32      140.01      2.75 o
   3  13   2      104.31       97.89      2.19 o
   4  13   2      244.08      216.75      4.10 o
   5  13   2      344.66      316.89      5.38 o
   6  13   2     3190.60     2896.30     34.24 o
   7  13   2      145.54      121.43      5.76 o
   8  13   2        1.03        2.46      3.08 o
   9  13   2      232.54      243.51      8.81 o
  10  13   2       13.15       12.92      5.37 o
  -9  14   2      110.83      118.26      6.11 o
  -8  14   2      854.87      821.01     12.96 o
  -7  14   2        8.95        2.44      2.74 o
  -6  14   2     1563.59     1549.97     19.93 o
  -5  14   2        4.65        9.53      2.38 o
  -4  14   2       10.09        6.59      1.93 o
  -3  14   2      210.99      221.49      3.89 o
  -2  14   2     2963.10     3343.55     28.19 o
  -1  14   2      614.26      632.93      5.42 o
   0  14   2     5006.99     4830.21     37.21 o
   1  14   2     6378.36     6648.30     54.91 o
   2  14   2      907.37      986.61     12.43 o
   3  14   2      150.24      162.34      2.77 o
   4  14   2      292.12      315.81      5.20 o
   5  14   2      799.01      844.67     11.69 o
   6  14   2      403.25      435.23      7.68 o
   7  14   2       10.72        9.46      3.57 o
   8  14   2      565.53      530.00     13.39 o
   9  14   2       12.65       15.97      4.39 o
  10  14   2       13.78       14.95      4.57 o
  -9  15   2        0.42        3.01      4.34 o
  -8  15   2      444.07      458.58      9.03 o
  -7  15   2      142.08      123.21      4.55 o
  -6  15   2      316.57      254.89      6.91 o
  -5  15   2       68.25       89.56      3.85 o
  -4  15   2      305.45      321.85      4.62 o
  -3  15   2        6.90       11.66      1.25 o
  -2  15   2      144.98      125.38      2.34 o
  -1  15   2     3417.89     3420.83     27.98 o
   0  15   2      458.96      580.89     10.73 o
   1  15   2      421.18      604.63     14.77 o
   2  15   2     3866.98     4110.84     35.85 o
   3  15   2     1742.05     1816.30     20.27 o
   4  15   2     2961.57     2921.61     31.56 o
   5  15   2     1535.75     1602.17     19.91 o
   6  15   2      146.74      115.24      4.00 o
   7  15   2      405.14      358.98      9.46 o
   8  15   2        0.33        3.60      3.67 o
   9  15   2       12.57       12.62      4.38 o
  10  15   2       15.55       12.37      5.18 o
  -9  16   2       12.72        7.63      4.71 o
  -8  16   2       20.92       10.21      3.57 o
  -7  16   2      359.71      403.56      7.99 o
  -6  16   2       59.04       60.66      3.40 o
  -5  16   2      580.94      460.63      7.76 o
  -4  16   2     2046.30     1974.67     22.08 o
  -3  16   2     2025.57     2056.00     21.26 o
  -2  16   2     2228.74     2221.21     21.41 o
  -1  16   2       28.92       27.22      1.04 o
   0  16   2      151.76      163.01      2.31 o
   1  16   2      162.27      179.25      2.45 o
   2  16   2     1359.20     1597.06     14.70 o
   3  16   2     1574.23     1551.16     18.64 o
   4  16   2     1499.69     1307.08     15.32 o
   5  16   2        0.59        1.60      2.46 o
   6  16   2      100.91       76.93      3.49 o
   7  16   2     1272.82     1247.15     21.79 o
   8  16   2      153.06      171.03      7.08 o
   9  16   2       71.35       89.50      6.10 o
  10  16   2       10.59       13.72      4.44 o
  -9  17   2        1.80       -1.77      9.05 o
  -8  17   2       13.26       10.43      3.13 o
  -7  17   2      338.81      297.46      6.84 o
  -6  17   2       71.72       92.21      3.89 o
  -5  17   2      562.76      501.38      8.28 o
  -4  17   2     2168.88     2037.96     22.76 o
  -3  17   2     1011.47     1044.47     11.60 o
  -2  17   2       19.52       22.82      1.22 o
  -1  17   2      356.74      343.42      3.78 o
   0  17   2     1371.79     1526.29     12.39 o
   1  17   2      778.87      782.18      8.14 o
   2  17   2      392.72      368.44      5.04 o
   3  17   2      549.18      572.30      8.14 o
   4  17   2     2726.03     2578.05     30.18 o
   5  17   2      940.31      810.26     11.50 o
   6  17   2       28.32       48.76      3.14 o
   7  17   2      612.92      518.76     11.74 o
   8  17   2      222.25      203.18      7.62 o
   9  17   2       17.04       22.04      4.68 o
  10  17   2       17.01       19.55      4.53 o
  -9  18   2        1.96       -2.36      9.45 o
  -8  18   2       37.59       42.89      3.72 o
  -7  18   2      541.88      553.59      9.70 o
  -6  18   2        0.17       -2.29      2.29 o
  -5  18   2     3672.93     3455.60     40.27 o
  -4  18   2      538.00      528.59      7.51 o
  -3  18   2      527.73      503.77      7.61 o
  -2  18   2       19.17       28.04      1.32 o
  -1  18   2      571.15      638.99      6.58 o
   0  18   2      135.34      148.98      2.24 o
   1  18   2      336.75      374.30      4.20 o
   2  18   2      233.55      237.63      3.96 o
   3  18   2      326.63      278.98      5.13 o
   4  18   2      107.06      101.34      3.48 o
   5  18   2     1450.55     1342.78     17.30 o
   6  18   2      210.51      173.98      4.93 o
   7  18   2      542.47      546.34     14.31 o
   8  18   2      802.53      775.96     16.08 o
   9  18   2        1.50        2.79      4.44 o
  10  18   2       56.22       70.92     14.20 o
  -8  19   2      218.22      224.70      6.44 o
  -7  19   2       23.40       15.79      3.31 o
  -6  19   2       32.84       29.51      2.92 o
  -5  19   2      485.66      538.96      8.82 o
  -4  19   2      231.34      228.97      4.58 o
  -3  19   2      108.36      109.41      2.83 o
  -2  19   2     3167.33     3124.30     29.78 o
  -1  19   2      202.50      221.14      2.94 o
   0  19   2      472.14      514.18      5.44 o
   1  19   2        1.94        5.72      0.90 o
   2  19   2     1927.91     1806.41     19.92 o
   3  19   2        0.39        0.64      1.62 o
   4  19   2     1481.39     1390.08     17.53 o
   5  19   2     1900.40     1803.00     22.31 o
   6  19   2      278.00      277.82      6.16 o
   7  19   2      349.01      291.92     10.01 o
   8  19   2      217.96      221.63      8.20 o
   9  19   2        0.00        0.11      3.93 o
  -8  20   2       47.03       39.82      3.74 o
  -7  20   2       71.82       78.65      4.12 o
  -6  20   2      347.05      305.94      6.64 o
  -5  20   2     2920.73     2612.90     31.21 o
  -4  20   2      328.29      338.31      5.73 o
  -3  20   2      409.01      348.78      4.75 o
  -2  20   2     2122.16     2031.09     19.89 o
  -1  20   2     2099.67     2204.16     22.51 o
   0  20   2     1680.99     1647.24     15.91 o
   1  20   2      419.80      440.61      5.21 o
   2  20   2       62.14       85.58      4.10 o
   3  20   2      182.92      158.56      3.92 o
   4  20   2       76.64       74.71      3.17 o
   5  20   2      623.64      571.04      9.06 o
   6  20   2       79.69       78.17      3.68 o
   7  20   2      350.80      280.18     11.12 o
   8  20   2      217.87      188.46      7.75 o
   9  20   2       29.11       36.88      5.21 o
  -8  21   2       11.10       12.90      3.29 o
  -7  21   2      119.83      136.37      4.97 o
  -6  21   2      159.10      145.32      4.71 o
  -5  21   2      377.07      336.20      6.72 o
  -4  21   2      600.42      575.56      8.22 o
  -3  21   2       72.59       54.79      1.91 o
  -2  21   2      375.21      371.95      5.20 o
  -1  21   2      714.01      696.47      8.19 o
   0  21   2      145.78      186.10      4.37 o
   1  21   2     2067.09     2122.47     20.54 o
   2  21   2      142.71      131.69      2.99 o
   3  21   2      877.95      816.59     15.18 o
   4  21   2      612.19      605.50      9.16 o
   5  21   2      747.52      669.56     10.19 o
   6  21   2      677.96      651.76     12.11 o
   7  21   2       46.39       40.45      7.04 o
   8  21   2       54.17       47.12      5.09 o
   9  21   2       99.41      104.03      6.61 o
  -8  22   2       55.50       59.81      4.51 o
  -7  22   2      563.76      532.20      9.65 o
  -6  22   2      332.26      298.22      6.71 o
  -5  22   2      380.70      319.02      6.51 o
  -4  22   2      481.48      458.04      7.08 o
  -3  22   2     1276.76     1191.39     12.54 o
  -2  22   2      697.63      610.79      6.38 o
  -1  22   2       35.20       47.65      2.05 o
   0  22   2      486.26      553.94      6.69 o
   1  22   2       96.25      140.60      6.14 o
   2  22   2      361.72      404.75      5.89 o
   3  22   2     4927.77     4833.35     54.51 o
   4  22   2       12.31       19.24      2.43 o
   5  22   2      224.67      214.92      5.25 o
   6  22   2      491.93      439.71     12.00 o
   7  22   2      480.26      480.09     13.20 o
   8  22   2        0.00       -1.18      3.88 o
   9  22   2      323.14      302.32     10.23 o
  -8  23   2        0.20       -3.81      3.81 o
  -7  23   2        0.19        4.74      2.88 o
  -6  23   2      283.10      276.94      7.60 o
  -5  23   2       20.52       20.40      2.67 o
  -4  23   2      124.55      116.22      3.53 o
  -3  23   2     1564.37     1477.52     15.17 o
  -2  23   2      312.57      324.23      3.94 o
  -1  23   2       31.88       24.04      1.52 o
   0  23   2       14.04       22.02      1.54 o
   1  23   2      822.87      771.70      9.59 o
   2  23   2      222.68      232.84      4.29 o
   3  23   2     4066.46     3918.36     44.79 o
   4  23   2       45.01       49.96      2.92 o
   5  23   2      181.15      155.15      4.95 o
   6  23   2      691.48      635.36     15.04 o
   7  23   2       55.72       71.50      6.03 o
   8  23   2       32.40       16.71      4.60 o
   9  23   2        4.32        2.73      4.42 o
  -8  24   2       85.85       90.35      6.62 o
  -7  24   2     1255.53     1195.52     17.15 o
  -6  24   2      151.20      141.68      4.87 o
  -5  24   2      885.45      839.09     12.39 o
  -4  24   2      363.01      343.41      5.16 o
  -3  24   2      691.35      599.77      7.23 o
  -2  24   2        4.18        7.31      1.43 o
  -1  24   2        0.07        1.66      1.24 o
   0  24   2      990.48      959.47     12.50 o
   1  24   2       12.93       16.13      2.49 o
   2  24   2     1095.52     1104.92     13.15 o
   3  24   2       43.74       60.79      2.98 o
   4  24   2       14.73       19.26      2.52 o
   5  24   2       20.24       16.16      2.61 o
   6  24   2       33.29       23.01      4.45 o
   7  24   2       89.38      109.91      6.81 o
   8  24   2       99.09      111.82      6.52 o
   9  24   2       46.02       50.26      5.72 o
  -8  25   2       86.64      103.82      6.87 o
  -7  25   2       20.12       24.52      3.34 o
  -6  25   2       11.59        9.32      2.79 o
  -5  25   2      124.93      130.14      4.50 o
  -4  25   2     1132.61      995.99     11.19 o
  -3  25   2      178.75      220.82      3.73 o
  -2  25   2      141.06      126.15      2.88 o
  -1  25   2      122.76      137.99      2.96 o
   0  25   2       33.93       59.76      2.51 o
   1  25   2       13.19        6.03      1.28 o
   2  25   2     1314.01     1283.27     15.19 o
   3  25   2      750.17      720.47     10.47 o
   4  25   2      578.59      509.21      8.40 o
   5  25   2      202.23      182.68      5.10 o
   6  25   2       59.84       51.67      5.14 o
   7  25   2       91.90       91.65      8.01 o
   8  25   2      703.94      713.17     15.86 o
   9  25   2       22.22       26.74      7.89 o
  -8  26   2      200.68      198.97     12.60 o
  -7  26   2       93.80      110.95      4.86 o
  -6  26   2       24.73       24.30      3.09 o
  -5  26   2       52.36       36.47      3.00 o
  -4  26   2      276.16      269.93      4.52 o
  -3  26   2     1146.03     1104.10     11.90 o
  -2  26   2      290.51      283.57      4.38 o
  -1  26   2       46.32       40.93      1.86 o
   0  26   2     1138.25     1091.19     14.16 o
   1  26   2        0.05        4.84      1.38 o
   2  26   2      667.33      726.17     10.46 o
   3  26   2     2704.63     2454.85     29.23 o
   4  26   2      926.17      864.76     13.08 o
   5  26   2     1180.65     1062.15     14.89 o
   6  26   2      213.03      204.21      8.34 o
   7  26   2       78.23       90.04      6.56 o
   8  26   2        0.82        3.34      4.30 o
   9  26   2        0.27        4.91      4.99 o
  -8  27   2      119.19      113.74     16.14 o
  -7  27   2      162.26      171.62      6.29 o
  -6  27   2        6.39       -0.36      3.44 o
  -5  27   2      152.91      156.61      4.87 o
  -4  27   2      425.85      389.47      6.11 o
  -3  27   2      628.00      580.68      7.65 o
  -2  27   2        3.69        4.75      1.47 o
  -1  27   2      774.06      796.58      9.43 o
   0  27   2       21.28       52.85      3.10 o
   1  27   2      253.65      230.91      4.90 o
   2  27   2      353.51      350.01      6.38 o
   3  27   2       10.54       28.07      3.22 o
   4  27   2      352.07      322.74      6.56 o
   5  27   2      299.26      309.54      7.89 o
   6  27   2       17.89       12.45      4.45 o
   7  27   2        7.59       15.47      4.72 o
   8  27   2       19.43       14.78      4.69 o
  -7  28   2       76.95       90.84      5.38 o
  -6  28   2        3.31        1.57      2.66 o
  -5  28   2      124.86      139.31      4.68 o
  -4  28   2      473.68      489.27      7.84 o
  -3  28   2        1.30        9.11      2.01 o
  -2  28   2     1508.96     1571.64     16.29 o
  -1  28   2        1.28       12.41      2.49 o
   0  28   2      266.33      268.35      5.37 o
   1  28   2       31.87       33.45      2.38 o
   2  28   2     1519.60     1476.05     18.65 o
   3  28   2      969.63      852.90     12.15 o
   4  28   2      581.24      561.64      9.25 o
   5  28   2       58.97       62.24      5.34 o
   6  28   2        0.07       -1.53      4.11 o
   7  28   2       10.07       14.30      4.65 o
   8  28   2      633.87      664.79     17.39 o
  -7  29   2        4.29       -3.97      3.97 o
  -6  29   2      163.04      170.21      5.44 o
  -5  29   2      376.80      390.93      7.81 o
  -4  29   2       90.91       92.03      3.87 o
  -3  29   2       12.38        4.14      1.77 o
  -2  29   2      617.44      529.62      6.80 o
  -1  29   2       98.85      102.52      2.98 o
   0  29   2        2.31        6.12      1.99 o
   1  29   2      293.26      233.37      5.12 o
   2  29   2       59.28      105.69      8.64 o
   3  29   2      461.60      408.27      7.38 o
   4  29   2      103.71       86.36      3.73 o
   5  29   2      769.16      731.76     16.68 o
   6  29   2      181.17      174.24      8.22 o
   7  29   2       97.28      106.67      7.11 o
   8  29   2        1.56        5.19      5.23 o
  -7  30   2       39.15       52.27      5.54 o
  -6  30   2        7.67        8.67      2.94 o
  -5  30   2       19.90       25.84      3.03 o
  -4  30   2      371.86      366.95      7.33 o
  -3  30   2        7.55        3.24      1.73 o
  -2  30   2      234.43      250.58      4.21 o
  -1  30   2      274.65      249.07      5.35 o
   0  30   2       12.18        5.76      2.03 o
   1  30   2      214.88      174.21      4.42 o
   2  30   2     1430.99     1259.27     16.55 o
   3  30   2      334.72      320.61      6.49 o
   4  30   2      555.84      514.00      8.91 o
   5  30   2      686.36      656.89     20.55 o
   6  30   2       11.10        7.01      4.41 o
   7  30   2        0.20        4.37      4.68 o
   8  30   2        0.20       -5.13      6.08 o
  -7  31   2        6.97        4.36      5.01 o
  -6  31   2       10.03        8.58      3.54 o
  -5  31   2      136.43      148.28      5.03 o
  -4  31   2      143.95      140.81      4.73 o
  -3  31   2       74.13       63.41      2.68 o
  -2  31   2      174.51      155.40      4.04 o
  -1  31   2     2442.22     2338.56     28.25 o
   0  31   2      172.58      121.20      4.07 o
   1  31   2       80.73       68.79      3.15 o
   2  31   2       88.65      147.72      4.41 o
   3  31   2       26.98       42.19      3.01 o
   4  31   2      221.22      214.20      6.60 o
   5  31   2        5.21        8.10      4.10 o
   6  31   2       10.97        5.19      4.40 o
   7  31   2       44.61       46.77      9.49 o
   8  31   2        2.20        3.26      5.51 o
  -7  32   2      124.39      129.80     14.17 o
  -6  32   2        0.06       -3.91      3.91 o
  -5  32   2      330.48      305.24      7.07 o
  -4  32   2      555.41      550.74      8.75 o
  -3  32   2      174.93      166.80      4.89 o
  -2  32   2       32.25       40.32      2.57 o
  -1  32   2      322.35      310.37      6.18 o
   0  32   2      481.61      475.30      8.59 o
   1  32   2       10.14        7.92      2.23 o
   2  32   2        3.65        1.83      2.07 o
   3  32   2      239.12      241.35      8.67 o
   4  32   2      174.55      177.52      7.77 o
   5  32   2       17.38       19.05      4.54 o
   6  32   2       19.88       25.77      5.19 o
   7  32   2      269.81      285.44     10.97 o
   8  32   2       46.07       44.69      6.16 o
  -7  33   2      903.02      946.11     45.26 o
  -6  33   2        0.99       -2.71      4.32 o
  -5  33   2       90.79      105.38      4.58 o
  -4  33   2      194.52      176.31      5.33 o
  -3  33   2       44.84       45.70      3.14 o
  -2  33   2       67.70       80.64      3.21 o
  -1  33   2      157.27      183.36      4.83 o
   0  33   2      285.90      319.19      6.81 o
   1  33   2      289.60      316.13      6.67 o
   2  33   2        0.14        0.22      2.08 o
   3  33   2      516.52      489.56     10.23 o
   4  33   2       31.37       30.36      5.10 o
   5  33   2       31.41       33.45      4.90 o
   6  33   2      481.29      498.42     14.15 o
   7  33   2       25.10       32.52      5.74 o
  -6  34   2        1.82        1.00      4.11 o
  -5  34   2       22.85       14.62      3.98 o
  -4  34   2        3.89        0.96      2.59 o
  -3  34   2      134.68      126.76      4.52 o
  -2  34   2      191.47      180.03      4.53 o
  -1  34   2      142.50      169.47      4.77 o
   0  34   2      499.11      463.96      8.68 o
   1  34   2      164.84      164.07      4.97 o
   2  34   2        6.49        9.85      2.36 o
   3  34   2      112.17      117.40      5.28 o
   4  34   2       28.16       15.93      4.20 o
   5  34   2        7.10        6.65      5.06 o
   6  34   2        2.06        7.18      4.85 o
   7  34   2       15.22       12.81      9.20 o
  -6  35   2       20.40       23.00      5.02 o
  -5  35   2       10.63       20.05      4.62 o
  -4  35   2      368.74      382.12      7.92 o
  -3  35   2      309.31      298.93      6.69 o
  -2  35   2       80.15       91.83      3.48 o
  -1  35   2        2.32       13.11      2.47 o
   0  35   2       68.77       77.88      3.52 o
   1  35   2      169.40      210.65      5.73 o
   2  35   2      107.26       97.64      4.44 o
   3  35   2       81.26       96.12      6.06 o
   4  35   2        9.56        4.65      4.06 o
   5  35   2      281.75      273.12     10.17 o
   6  35   2        0.85        2.18      5.11 o
   7  35   2      118.97      141.85     11.76 o
  -6  36   2       75.43       81.79      6.58 o
  -5  36   2       81.20       77.43      6.27 o
  -4  36   2      553.97      568.67     11.76 o
  -3  36   2        1.31        8.14      2.56 o
  -2  36   2       20.48       19.00      2.86 o
  -1  36   2       28.69       33.48      2.88 o
   0  36   2       50.03       73.08      3.47 o
   1  36   2      184.43      188.20      5.54 o
   2  36   2        1.73        1.20      2.89 o
   3  36   2      233.52      241.70      8.83 o
   4  36   2        3.48        4.42      4.02 o
   5  36   2        2.70       -1.52      5.64 o
   6  36   2      284.22      291.45     11.09 o
   7  36   2      392.05      424.87     13.85 o
  -6  37   2        0.41       -1.38      6.50 o
  -5  37   2        1.99        8.14      4.35 o
  -4  37   2      625.67      644.15     15.61 o
  -3  37   2        7.66        8.06      3.31 o
  -2  37   2       20.59       19.24      3.35 o
  -1  37   2      114.98      107.22      4.09 o
   0  37   2       22.89       39.93      2.99 o
   1  37   2      143.27      167.39      5.86 o
   2  37   2       17.58       20.17      4.13 o
   3  37   2      134.98      162.59      7.60 o
   4  37   2       16.23       13.08      4.43 o
   5  37   2       25.96       24.83      5.12 o
   6  37   2       80.81       90.94      7.36 o
   7  37   2       26.69       33.58      5.80 o
  -5  38   2       61.19       81.98      6.28 o
  -4  38   2      148.19      159.30      7.54 o
  -3  38   2      118.63      124.65      6.06 o
  -2  38   2        1.58        5.96      3.13 o
  -1  38   2       34.48       31.91      3.46 o
   0  38   2      254.79      260.10      7.30 o
   1  38   2        0.53        8.40      3.58 o
   2  38   2      201.02      215.14      8.35 o
   3  38   2      107.22      101.38      6.43 o
   4  38   2      265.55      267.31      9.89 o
   5  38   2     1018.43      967.50     21.97 o
   6  38   2        4.65        8.00      4.90 o
  -5  39   2      112.93      116.49      7.13 o
  -4  39   2       11.41       19.89      4.88 o
  -3  39   2        0.64       -3.80      3.80 o
  -2  39   2        9.10        7.27      4.15 o
  -1  39   2       11.00       11.36      4.37 o
   0  39   2        0.64       11.34      3.86 o
   1  39   2      245.43      218.84      8.24 o
   2  39   2       76.42       92.44      6.92 o
   3  39   2       78.70       89.36      6.30 o
   4  39   2       54.67       61.99      6.76 o
   5  39   2     1117.75     1139.91     45.27 o
   6  39   2      131.32      115.95      7.83 o
  -5  40   2       17.65       17.33      7.37 o
  -4  40   2      198.53      201.15      9.54 o
  -3  40   2       99.94       95.03      6.22 o
  -2  40   2       78.16       95.52      6.17 o
  -1  40   2      314.37      299.84      8.92 o
   0  40   2       43.83       43.38      5.05 o
   1  40   2      135.43      154.00      7.43 o
   2  40   2     1088.30     1110.88     23.04 o
   3  40   2        9.41       14.01      4.36 o
   4  40   2      159.68      170.62      8.39 o
   5  40   2       97.67      137.06      9.57 o
   6  40   2      230.96      222.14     10.13 o
  -5  41   2       67.62       81.32      9.45 o
  -4  41   2       56.19       66.49      5.95 o
  -3  41   2      134.64      154.68      7.72 o
  -2  41   2      265.48      265.09      9.48 o
  -1  41   2        4.76       15.28      4.23 o
   0  41   2      301.67      286.02      9.67 o
   1  41   2        0.03        3.81      3.96 o
   2  41   2       58.58       95.20      6.48 o
   3  41   2      571.64      576.84     15.26 o
   4  41   2      256.48      251.75     10.19 o
   5  41   2       39.86       39.28      5.90 o
  -4  42   2       24.99       23.87      4.99 o
  -3  42   2       32.12       28.52      4.95 o
  -2  42   2       24.79       33.87      4.94 o
  -1  42   2        1.37        1.68      3.84 o
   0  42   2      439.70      445.97     12.59 o
   1  42   2       85.30       73.33      5.89 o
   2  42   2      359.02      393.34     12.10 o
   3  42   2       92.50      121.45      7.48 o
   4  42   2      428.06      408.95     12.93 o
   5  42   2      105.41      116.25      8.08 o
  -4  43   2       74.35       79.81      9.69 o
  -3  43   2      209.45      218.17      9.26 o
  -2  43   2        1.07        1.30      3.96 o
  -1  43   2       47.31       52.73      5.96 o
   0  43   2        1.71       14.97      5.34 o
   1  43   2      121.68      137.26      7.42 o
   2  43   2      175.98      215.02      9.17 o
   3  43   2      492.97      504.09     14.21 o
   4  43   2      154.27      181.48      9.54 o
   5  43   2        0.01        0.67      4.75 o
  -4  44   2       24.82       37.89      8.21 o
  -3  44   2       67.60       80.93      6.41 o
  -2  44   2      215.06      210.21      8.92 o
  -1  44   2      130.62      127.60      7.45 o
   0  44   2      130.39      142.97      8.75 o
   1  44   2     1172.16     1168.92     24.52 o
   2  44   2      315.83      314.86     11.08 o
   3  44   2       21.86       31.80      7.87 o
   4  44   2      166.26      183.66      9.29 o
  -3  45   2      311.93      305.13     19.68 o
  -2  45   2      227.48      229.98      9.45 o
  -1  45   2        9.00        6.05      5.17 o
   0  45   2       37.44       50.02      6.62 o
   1  45   2      514.63      534.69     14.67 o
   2  45   2       24.26       34.15      5.60 o
   3  45   2       83.41       80.51      6.77 o
   4  45   2       91.54      100.52      7.61 o
  -3  46   2      324.34      345.28     22.43 o
  -2  46   2      119.26      121.62      7.43 o
  -1  46   2       95.45      108.48      7.16 o
   0  46   2       24.48       27.52      5.05 o
   1  46   2       13.49       42.16      5.43 o
   2  46   2       38.23       52.43      9.62 o
   3  46   2      613.78      632.19     16.90 o
  -2  47   2       61.86       67.36     16.53 o
  -1  47   2       71.81       79.32      6.51 o
   0  47   2        4.17       11.40      4.94 o
   1  47   2       13.77       21.93      5.17 o
   2  47   2       14.07       17.41      5.31 o
  -2  48   2       63.95       62.97     12.99 o
  -1  48   2      713.55      688.40     25.16 o
   0  48   2      137.66      154.12      8.20 o
   1  48   2       54.70       57.47      6.28 o
 -10   1   3      126.62      124.09      8.09 o
  -9   1   3        0.40       -4.22      4.22 o
  -8   1   3      157.28      149.73      5.22 o
  -7   1   3      424.02      385.18      7.55 o
  -6   1   3     1009.07      964.52     13.40 o
  -5   1   3     4560.43     4741.01     50.03 o
  -4   1   3       40.03       27.40      2.83 o
  -3   1   3      718.24      737.45      8.50 o
  -2   1   3      818.52      984.67      8.80 o
  -1   1   3      137.63      136.90      1.24 o
   0   1   3      129.06      135.94      1.99 o
   1   1   3      422.76      356.96      3.00 o
   2   1   3     3949.96     4348.92     32.57 o
   3   1   3      815.28      863.62      7.60 o
   4   1   3     5909.69     6004.67     46.44 o
   5   1   3      391.56      428.20      4.61 o
   6   1   3     6589.58     6334.97     52.06 o
   7   1   3      615.50      603.67     10.61 o
   8   1   3     1205.12     1156.66     18.86 o
   9   1   3      406.83      383.22     12.25 o
  10   1   3       12.84       18.17      5.51 o
 -10   2   3        1.49       -4.69      4.69 o
  -9   2   3        0.78       -4.51      4.51 o
  -8   2   3      191.89      173.70      6.25 o
  -7   2   3      325.65      299.43      6.58 o
  -6   2   3      664.89      659.71     10.12 o
  -5   2   3     1018.01     1065.01     12.90 o
  -4   2   3     7022.02     7199.15     74.54 o
  -3   2   3      537.22      501.42      5.44 o
  -2   2   3     3827.69     3931.15     34.05 o
  -1   2   3     4337.92     4298.79     26.31 o
   0   2   3      836.76      865.81      6.17 o
   1   2   3     4274.06     4343.17     31.22 o
   2   2   3      630.60      524.28      4.65 o
   3   2   3      137.41      128.36      2.06 o
   4   2   3     4815.78     4896.51     36.86 o
   5   2   3     2573.66     2763.43     23.31 o
   6   2   3      544.57      532.11      6.36 o
   7   2   3     1608.69     1473.20     15.96 o
   8   2   3      308.01      304.41      7.89 o
   9   2   3       98.70      117.99      8.58 o
  10   2   3       85.06      101.03      7.62 o
 -10   3   3       51.02       37.23      6.36 o
  -9   3   3      486.57      453.54     12.91 o
  -8   3   3       64.76       64.81      3.96 o
  -7   3   3      560.87      561.30      9.51 o
  -6   3   3      177.44      178.97      5.60 o
  -5   3   3      577.40      533.81      8.57 o
  -4   3   3     1624.24     1792.61     20.76 o
  -3   3   3     3234.39     3827.51     33.70 o
  -2   3   3     6809.74     6961.36     51.47 o
  -1   3   3      587.08      643.02      4.58 o
   0   3   3     1052.88     1070.16      7.83 o
   1   3   3      120.41      114.54      1.12 o
   2   3   3     7920.40     8017.89     61.26 o
   3   3   3      314.50      358.60      3.78 o
   4   3   3     1463.83     1583.30     12.68 o
   5   3   3      978.17      995.12      8.69 o
   6   3   3     2033.84     2001.14     18.45 o
   7   3   3      509.97      511.30      8.57 o
   8   3   3     1201.31     1156.34     20.62 o
   9   3   3        9.94        9.55      4.67 o
  10   3   3      132.99      147.98     10.00 o
 -10   4   3       12.57       -4.58      5.14 o
  -9   4   3        1.13       -2.84      4.60 o
  -8   4   3      444.59      438.36      8.58 o
  -7   4   3       69.08       61.37      3.56 o
  -6   4   3     5507.08     5400.41     65.07 o
  -5   4   3       20.81       18.51      3.00 o
  -4   4   3     5000.48     5377.84     52.55 o
  -3   4   3      144.73      139.92      2.50 o
  -2   4   3     1594.93     1803.64     13.88 o
  -1   4   3     1651.02     1867.82     13.01 o
   0   4   3      223.93      234.39      1.92 o
   1   4   3      472.29      539.73      3.57 o
   2   4   3     5559.33     5844.00     47.68 o
   3   4   3      670.09      800.01      6.73 o
   4   4   3     1387.50     1501.90     12.09 o
   5   4   3     1672.86     1685.87     17.26 o
   6   4   3      269.71      242.75      5.55 o
   7   4   3        8.46       15.90      2.69 o
   8   4   3       36.46       42.53      4.44 o
   9   4   3        5.47        3.71      4.69 o
  10   4   3      258.89      264.82     13.19 o
 -10   5   3        1.65       -4.91      4.91 o
  -9   5   3      202.15      186.59      8.63 o
  -8   5   3        8.15        9.80      2.98 o
  -7   5   3      550.18      520.65      9.08 o
  -6   5   3     1751.03     1708.33     21.42 o
  -5   5   3      578.66      650.57      8.92 o
  -4   5   3      296.19      357.63      5.54 o
  -3   5   3      346.23      368.64      4.39 o
  -2   5   3    19284.04    19755.76    144.93 o
  -1   5   3      258.51      240.99      2.08 o
   0   5   3     2085.98     2072.42     12.95 o
   1   5   3     5369.12     5494.30     34.33 o
   2   5   3    10570.54    10560.46     85.58 o
   3   5   3     1900.01     2211.65     18.59 o
   4   5   3      446.71      497.40      4.81 o
   5   5   3        1.48       -1.37      1.37 o
   6   5   3     1424.26     1397.41     13.43 o
   7   5   3      273.94      274.41      6.35 o
   8   5   3      120.77      135.03      7.29 o
   9   5   3       20.78       17.64      4.14 o
  10   5   3      254.80      243.56     10.59 o
 -10   6   3       56.12       45.07     10.06 o
  -9   6   3      247.37      224.78      9.54 o
  -8   6   3      149.15      150.19      5.23 o
  -7   6   3       14.68       12.58      2.90 o
  -6   6   3      150.30      147.05      4.58 o
  -5   6   3       23.36       32.20      2.65 o
  -4   6   3      151.40      145.29      3.21 o
  -3   6   3     2610.67     3093.07     33.27 o
  -2   6   3     5892.68     5900.13     42.53 o
  -1   6   3      320.92      390.83      3.10 o
   0   6   3     1826.74     1884.13     12.89 o
   1   6   3     3118.32     3319.17     21.97 o
   2   6   3      955.67     1191.72     10.34 o
   3   6   3      823.23      966.84      7.76 o
   4   6   3      432.03      427.25      4.31 o
   5   6   3      529.69      539.29      6.85 o
   6   6   3      485.40      482.25      6.71 o
   7   6   3      504.70      506.02      8.93 o
   8   6   3       47.16       44.62      4.44 o
   9   6   3      817.57      796.44     16.47 o
  10   6   3        1.61       -1.83      4.95 o
 -10   7   3       22.40       11.28      6.41 o
  -9   7   3        6.71       -2.33      4.52 o
  -8   7   3      456.85      460.90     10.09 o
  -7   7   3       51.70       48.51      3.48 o
  -6   7   3      463.62      447.28      7.88 o
  -5   7   3      619.48      628.09      9.38 o
  -4   7   3       22.65       16.49      2.31 o
  -3   7   3      192.50      207.35      2.74 o
  -2   7   3     6288.75     6539.96     47.08 o
  -1   7   3      948.56      991.30      7.59 o
   0   7   3     3614.81     3609.79     24.25 o
   1   7   3     1039.93     1184.22      9.26 o
   2   7   3      368.19      346.75      3.67 o
   3   7   3       90.85      114.83      2.20 o
   4   7   3        2.65       14.72      1.28 o
   5   7   3      828.31      781.80      8.47 o
   6   7   3       45.05       43.45      2.86 o
   7   7   3      141.51      154.98      5.82 o
   8   7   3      303.23      302.36      9.44 o
   9   7   3      155.17      176.59      7.46 o
  10   7   3       16.55       23.25      5.71 o
 -10   8   3      593.26      635.20     35.42 o
  -9   8   3       32.83       26.55      5.45 o
  -8   8   3      200.93      178.39      5.59 o
  -7   8   3       10.19        4.73      2.70 o
  -6   8   3       51.31       40.30      3.57 o
  -5   8   3       52.14       42.75      2.79 o
  -4   8   3      225.30      196.17      4.25 o
  -3   8   3      265.31      336.15      4.56 o
  -2   8   3     8578.69     8506.99     61.01 o
  -1   8   3     3946.37     4330.99     31.28 o
   0   8   3     1888.81     1957.32     14.40 o
   1   8   3      364.98      403.96      3.93 o
   2   8   3        3.68        1.58      0.64 o
   3   8   3      451.05      517.36      5.27 o
   4   8   3      255.22      230.62      3.28 o
   5   8   3       97.55       99.70      3.07 o
   6   8   3        6.51       -0.02      1.68 o
   7   8   3      226.81      209.97      6.22 o
   8   8   3      335.40      318.72      8.12 o
   9   8   3      337.31      315.04      9.71 o
  10   8   3       65.86       80.83      7.34 o
 -10   9   3      436.01      482.50     29.91 o
  -9   9   3      404.62      415.16     12.39 o
  -8   9   3        0.29       -2.95      3.44 o
  -7   9   3      340.00      342.89      7.13 o
  -6   9   3      171.16      162.17      4.86 o
  -5   9   3     1585.86     1599.46     19.82 o
  -4   9   3      308.29      300.06      4.86 o
  -3   9   3      577.05      704.51      6.85 o
  -2   9   3      120.56      162.44      2.57 o
  -1   9   3     1796.37     1937.68     14.02 o
   0   9   3     4583.02     4825.06     34.59 o
   1   9   3     1552.27     1605.33     13.08 o
   2   9   3    10913.59    11416.85    100.39 o
   3   9   3      951.21      958.48      8.58 o
   4   9   3      843.79      817.12      9.73 o
   5   9   3      783.98      836.03      9.54 o
   6   9   3      141.14      130.51      3.33 o
   7   9   3      200.65      186.98      5.89 o
   8   9   3      183.05      162.20      6.02 o
   9   9   3      372.00      356.55     10.32 o
  10   9   3      762.47      769.11     25.05 o
  -9  10   3       20.92       21.55      5.10 o
  -8  10   3        4.54       -1.88      2.82 o
  -7  10   3       19.15       21.18      2.94 o
  -6  10   3      325.62      328.22      6.60 o
  -5  10   3        7.19       14.84      2.47 o
  -4  10   3     2501.39     2424.49     26.41 o
  -3  10   3      237.20      202.73      2.70 o
  -2  10   3      400.16      398.51      3.96 o
  -1  10   3      851.09      900.79      6.90 o
   0  10   3     3957.36     4231.48     31.64 o
   1  10   3       37.50       34.37      1.47 o
   2  10   3      317.78      344.52      3.89 o
   3  10   3        8.94        5.69      0.96 o
   4  10   3      411.15      433.29      4.80 o
   5  10   3      860.85      919.84     10.33 o
   6  10   3        1.01        3.86      1.73 o
   7  10   3       68.25       71.95      4.21 o
   8  10   3       26.06       26.62      3.68 o
   9  10   3        0.40        2.05      3.83 o
  10  10   3      304.05      358.25     12.73 o
  -9  11   3       95.18      111.05      8.99 o
  -8  11   3       35.94       31.44      3.45 o
  -7  11   3      288.95      268.23      6.25 o
  -6  11   3      408.45      369.04      6.96 o
  -5  11   3      254.46      257.74      5.48 o
  -4  11   3       86.29       98.86      2.76 o
  -3  11   3       20.57       26.91      1.19 o
  -2  11   3      990.18     1172.46      9.22 o
  -1  11   3       39.50       50.79      1.14 o
   0  11   3     1585.69     1677.17     11.90 o
   1  11   3     1040.98     1102.87      9.06 o
   2  11   3    11677.40    12281.41    100.77 o
   3  11   3       15.44       12.95      1.14 o
   4  11   3      537.06      484.66      5.42 o
   5  11   3        2.74        2.24      1.61 o
   6  11   3       54.09       52.90      2.41 o
   7  11   3       13.55       11.07      3.10 o
   8  11   3      486.69      481.56     10.32 o
   9  11   3        7.04       11.40      4.23 o
  10  11   3      845.30      866.65     21.06 o
  -9  12   3      132.02      133.41      9.49 o
  -8  12   3      451.07      420.69      8.55 o
  -7  12   3       10.13        7.64      2.71 o
  -6  12   3      671.73      640.92      9.99 o
  -5  12   3      311.41      297.61      5.88 o
  -4  12   3       40.20       46.90      1.65 o
  -3  12   3       12.62       28.53      1.69 o
  -2  12   3     2126.53     2019.83     15.25 o
  -1  12   3      297.74      309.79      3.00 o
   0  12   3       70.89       63.82      1.87 o
   1  12   3      530.87      584.81      5.19 o
   2  12   3      791.80      836.19      8.10 o
   3  12   3      680.86      629.08      6.84 o
   4  12   3       94.15       65.12      2.04 o
   5  12   3       42.61       42.69      2.23 o
   6  12   3      337.48      321.91      5.14 o
   7  12   3      195.20      173.21      5.84 o
   8  12   3      112.57      103.04      5.11 o
   9  12   3        6.39        9.41      4.00 o
  10  12   3       18.94       32.69      7.84 o
  -9  13   3        0.00       -5.24      5.24 o
  -8  13   3      163.24      164.76      5.46 o
  -7  13   3        6.97        6.82      2.71 o
  -6  13   3       57.81       78.38      3.60 o
  -5  13   3      233.12      219.56      5.15 o
  -4  13   3      595.47      589.41      7.22 o
  -3  13   3       37.33       56.81      2.08 o
  -2  13   3     1629.74     1687.99     12.91 o
  -1  13   3        3.06       12.19      0.80 o
   0  13   3      266.49      278.99      2.61 o
   1  13   3     2092.79     2030.14     16.62 o
   2  13   3       82.73      102.68      2.51 o
   3  13   3     1411.67     1504.93     15.13 o
   4  13   3      325.86      307.30      5.34 o
   5  13   3      349.36      358.44      6.07 o
   6  13   3      512.67      566.28      7.99 o
   7  13   3       86.54       74.70      4.36 o
   8  13   3      725.92      625.08     12.27 o
   9  13   3      444.91      453.50     14.23 o
  10  13   3        0.96        8.94      4.36 o
  -9  14   3       43.22       51.02      5.80 o
  -8  14   3      497.02      487.47      9.30 o
  -7  14   3      417.68      398.99      7.82 o
  -6  14   3      404.77      365.01      7.10 o
  -5  14   3       58.52       51.90      3.02 o
  -4  14   3      777.03      743.55      8.74 o
  -3  14   3      633.81      640.36      6.90 o
  -2  14   3      102.16       78.09      1.62 o
  -1  14   3      217.61      183.57      2.51 o
   0  14   3      520.78      597.39      4.87 o
   1  14   3      943.71      983.62      8.31 o
   2  14   3      346.79      353.65      4.61 o
   3  14   3      279.35      290.03      4.00 o
   4  14   3      728.97      745.63      9.62 o
   5  14   3      121.64       97.66      3.28 o
   6  14   3      135.25      117.48      3.84 o
   7  14   3        4.15       -0.44      2.83 o
   8  14   3       11.49       13.84      4.41 o
   9  14   3       37.06       34.41      4.87 o
  10  14   3       19.17       15.09      5.42 o
  -9  15   3      191.81      191.87     10.45 o
  -8  15   3      551.26      551.31     11.61 o
  -7  15   3      718.09      641.54     10.54 o
  -6  15   3      334.32      251.92      5.88 o
  -5  15   3     1593.88     1541.62     19.49 o
  -4  15   3      188.53      205.80      3.63 o
  -3  15   3       97.19       93.14      2.24 o
  -2  15   3      685.31      710.12      6.62 o
  -1  15   3      347.66      305.29      3.05 o
   0  15   3      220.34      219.36      2.49 o
   1  15   3      101.15       77.50      2.94 o
   2  15   3        7.99       16.81      1.18 o
   3  15   3     2060.48     2048.28     19.87 o
   4  15   3       30.86       28.30      2.22 o
   5  15   3       12.73        6.91      2.06 o
   6  15   3     1573.08     1321.01     18.48 o
   7  15   3       58.87       69.34      4.33 o
   8  15   3       13.64       10.52      3.48 o
   9  15   3      113.13      115.31      9.01 o
  10  15   3       42.04       42.06      6.54 o
  -9  16   3       17.37       19.99      5.15 o
  -8  16   3      472.38      460.80     12.75 o
  -7  16   3       73.33       89.57      4.31 o
  -6  16   3     1351.00     1220.38     16.53 o
  -5  16   3      121.93      129.19      4.23 o
  -4  16   3     3040.87     2870.03     29.11 o
  -3  16   3      103.70      110.21      2.42 o
  -2  16   3      878.61     1011.50      8.47 o
  -1  16   3      223.84      307.06      3.18 o
   0  16   3      735.61      771.99      7.45 o
   1  16   3     2602.58     2803.34     23.77 o
   2  16   3      941.37      991.58     10.02 o
   3  16   3       29.01       27.40      1.57 o
   4  16   3     1652.47     1596.12     19.46 o
   5  16   3       49.85       50.92      2.87 o
   6  16   3       12.36       14.30      3.65 o
   7  16   3      432.74      377.83      8.80 o
   8  16   3      271.84      255.94      7.78 o
   9  16   3      109.16      108.36      6.60 o
  10  16   3       26.61       38.80      5.32 o
  -9  17   3        2.23       -1.64      4.66 o
  -8  17   3      221.95      197.86      8.65 o
  -7  17   3      306.64      310.59      6.97 o
  -6  17   3        0.00        8.21      2.64 o
  -5  17   3        1.75        0.44      2.32 o
  -4  17   3        3.45       16.02      1.67 o
  -3  17   3      369.63      344.64      4.46 o
  -2  17   3       88.15       92.13      2.30 o
  -1  17   3     3542.69     3578.02     27.14 o
   0  17   3      303.63      315.22      3.37 o
   1  17   3     2140.03     2391.44     20.51 o
   2  17   3      112.38      141.59      2.64 o
   3  17   3       75.17       59.52      2.13 o
   4  17   3       10.64       19.44      2.53 o
   5  17   3      978.85      959.98     13.08 o
   6  17   3      165.25      165.69      7.12 o
   7  17   3      675.32      681.02     12.78 o
   8  17   3      179.51      181.60      6.74 o
   9  17   3       49.16       47.79      5.22 o
  -9  18   3        5.05       -1.88      4.51 o
  -8  18   3      349.37      360.11     11.39 o
  -7  18   3      186.22      171.39      5.46 o
  -6  18   3     3354.26     3017.49     35.96 o
  -5  18   3        1.97        4.20      2.30 o
  -4  18   3     3023.02     2908.92     31.75 o
  -3  18   3       79.09       89.47      2.23 o
  -2  18   3      830.54      813.97      7.72 o
  -1  18   3        4.89       11.87      1.15 o
   0  18   3      137.31      145.91      2.16 o
   1  18   3      130.31      171.07      5.93 o
   2  18   3     1122.83     1228.50     17.08 o
   3  18   3        0.15        0.39      1.53 o
   4  18   3     2100.65     1930.13     23.19 o
   5  18   3     1830.75     1699.87     21.11 o
   6  18   3        0.15       -1.47      3.14 o
   7  18   3       29.56       26.60      3.72 o
   8  18   3      191.11      194.42      7.10 o
   9  18   3        2.57        5.31      4.06 o
  -9  19   3       32.32       17.61      8.18 o
  -8  19   3      164.86      178.35      8.29 o
  -7  19   3      628.88      614.28     10.49 o
  -6  19   3        1.27        8.86      2.71 o
  -5  19   3     1556.25     1494.52     19.13 o
  -4  19   3      675.77      566.49      7.54 o
  -3  19   3      883.96      781.92      8.36 o
  -2  19   3      123.34      154.36      2.52 o
  -1  19   3      125.53      116.07      2.02 o
   0  19   3      170.58      171.12      2.46 o
   1  19   3      486.76      494.94      5.22 o
   2  19   3       92.35      134.77      3.00 o
   3  19   3      437.30      445.66      6.92 o
   4  19   3      722.89      747.44     10.57 o
   5  19   3        8.75        9.61      2.35 o
   6  19   3      286.03      227.68      7.41 o
   7  19   3        6.63       11.73      3.66 o
   8  19   3      767.11      750.42     14.41 o
   9  19   3       75.86       57.06      5.64 o
  -9  20   3        0.88       -4.61      4.61 o
  -8  20   3        0.33        2.37      4.21 o
  -7  20   3      569.05      536.39      9.68 o
  -6  20   3      861.18      837.53     12.51 o
  -5  20   3      266.11      235.93      6.53 o
  -4  20   3      613.55      586.73      7.34 o
  -3  20   3      931.90      953.36      9.87 o
  -2  20   3       17.79       12.18      1.17 o
  -1  20   3       17.84       17.46      1.09 o
   0  20   3      170.08      164.21      2.60 o
   1  20   3     1349.92     1295.58     16.50 o
   2  20   3     1288.21     1271.73     15.71 o
   3  20   3       92.92      115.53      3.45 o
   4  20   3      736.09      673.38      9.82 o
   5  20   3       59.83       51.14      3.01 o
   6  20   3       80.44       87.06      5.06 o
   7  20   3      402.11      391.80     10.32 o
   8  20   3        0.93       -0.13      3.51 o
   9  20   3       28.45       36.02      5.23 o
  -9  21   3        6.04        6.75      5.62 o
  -8  21   3      104.75       93.71      6.62 o
  -7  21   3       21.42       28.64      4.68 o
  -6  21   3      186.94      191.26      5.44 o
  -5  21   3        7.88        3.11      2.36 o
  -4  21   3      110.66      112.86      3.64 o
  -3  21   3     4198.18     4033.09     36.72 o
  -2  21   3      400.37      382.63      4.54 o
  -1  21   3      150.10      155.37      2.48 o
   0  21   3       51.57       44.70      1.59 o
   1  21   3       35.90       35.47      2.49 o
   2  21   3      164.46      195.35      4.17 o
   3  21   3     1549.15     1511.25     18.63 o
   4  21   3       79.19       88.69      3.36 o
   5  21   3      188.00      168.79      4.58 o
   6  21   3     2103.40     1871.20     33.93 o
   7  21   3        9.63        8.00      3.71 o
   8  21   3      133.67      114.35      6.48 o
   9  21   3       50.69       63.83      5.81 o
  -9  22   3      272.01      303.88     16.08 o
  -8  22   3        8.17        2.79      4.49 o
  -7  22   3      898.25      852.04     15.28 o
  -6  22   3       25.74       21.97      3.03 o
  -5  22   3     1057.07      908.27     13.06 o
  -4  22   3      536.51      490.69      6.58 o
  -3  22   3     3513.69     3466.63     29.34 o
  -2  22   3      175.97      156.14      2.68 o
  -1  22   3      246.37      256.64      3.85 o
   0  22   3      598.52      583.15      6.66 o
   1  22   3        6.59        1.20      1.04 o
   2  22   3      121.28      131.15      6.57 o
   3  22   3     2033.74     1960.15     23.52 o
   4  22   3     2029.83     1945.03     24.64 o
   5  22   3       47.57       44.20      3.89 o
   6  22   3        1.89       11.44      4.26 o
   7  22   3      111.63      102.28      5.88 o
   8  22   3      165.97      166.70      6.95 o
   9  22   3        7.32       18.33      4.96 o
  -9  23   3      153.42      195.60     19.28 o
  -8  23   3       10.66       10.59      4.67 o
  -7  23   3       73.31       88.85      6.14 o
  -6  23   3       37.22       33.27      3.44 o
  -5  23   3        8.27        6.52      1.98 o
  -4  23   3     2382.51     2195.02     22.13 o
  -3  23   3      449.35      456.97      5.60 o
  -2  23   3       62.32       79.78      2.00 o
  -1  23   3      151.99      173.01      3.13 o
   0  23   3       17.33       22.97      1.90 o
   1  23   3       48.31       54.83      2.10 o
   2  23   3      403.22      415.62     11.02 o
   3  23   3        0.61        3.00      2.11 o
   4  23   3     1487.07     1355.99     17.44 o
   5  23   3      334.59      294.34      9.07 o
   6  23   3      766.05      691.20     15.99 o
   7  23   3       60.22       65.48      5.22 o
   8  23   3      530.02      525.85     13.39 o
   9  23   3      242.56      250.74      9.32 o
  -8  24   3        7.31        8.79      4.69 o
  -7  24   3      454.38      449.11     12.36 o
  -6  24   3     1282.09     1200.04     16.75 o
  -5  24   3      205.42      169.39      4.20 o
  -4  24   3      149.94      165.90      3.65 o
  -3  24   3     1334.68     1257.58     11.69 o
  -2  24   3     1804.40     1769.11     16.19 o
  -1  24   3       79.40       70.19      2.14 o
   0  24   3      537.78      551.39      6.38 o
   1  24   3      588.59      559.17      7.79 o
   2  24   3     3300.51     3166.54     39.30 o
   3  24   3      761.27      743.59     12.07 o
   4  24   3      648.13      600.57      9.32 o
   5  24   3       80.56       72.02      6.81 o
   6  24   3      129.26      133.87      6.89 o
   7  24   3       46.03       45.32      4.86 o
   8  24   3      413.95      433.20     10.79 o
   9  24   3      307.71      328.02     10.81 o
  -8  25   3      651.68      730.09     20.39 o
  -7  25   3      182.67      174.77      7.91 o
  -6  25   3       82.70       92.40      4.21 o
  -5  25   3       16.48       15.95      2.13 o
  -4  25   3     2425.00     2268.14     22.87 o
  -3  25   3      130.55      166.14      3.31 o
  -2  25   3      746.00      743.37      7.68 o
  -1  25   3      182.72      183.19      3.44 o
   0  25   3        6.80       14.12      1.61 o
   1  25   3        5.26       10.64      1.58 o
   2  25   3      288.51      301.87      9.93 o
   3  25   3      704.57      649.24      9.62 o
   4  25   3       73.20       76.16      3.38 o
   5  25   3      831.50      755.16     16.57 o
   6  25   3        0.13       -3.75      3.75 o
   7  25   3      358.89      334.34      9.81 o
   8  25   3      131.59      119.88      6.29 o
   9  25   3       45.69       57.49      5.89 o
  -8  26   3      328.97      363.44     11.93 o
  -7  26   3        0.39        3.37      4.25 o
  -6  26   3      257.64      247.28      6.84 o
  -5  26   3      101.72      104.58      3.45 o
  -4  26   3      545.78      481.91      7.18 o
  -3  26   3      111.59       89.47      2.36 o
  -2  26   3      190.26      170.23      2.88 o
  -1  26   3        0.01        3.32      1.40 o
   0  26   3      988.60      905.10     11.15 o
   1  26   3     1843.91     1750.35     21.29 o
   2  26   3     2399.19     2164.71     25.91 o
   3  26   3      237.84      239.69      5.58 o
   4  26   3        2.97        3.96      2.70 o
   5  26   3      475.79      432.19     11.62 o
   6  26   3       10.26       13.85      4.36 o
   7  26   3      125.62      142.97      6.86 o
   8  26   3        0.71        3.73      3.88 o
  -8  27   3      185.43      204.49      9.32 o
  -7  27   3       83.34       90.58      6.43 o
  -6  27   3        1.74       -1.24      3.16 o
  -5  27   3     1015.27      940.98     13.79 o
  -4  27   3      397.69      360.87      5.56 o
  -3  27   3      493.51      436.54      5.44 o
  -2  27   3     3983.77     3528.04     34.16 o
  -1  27   3        0.09        4.67      1.55 o
   0  27   3        0.02       17.10      2.64 o
   2  27   3       76.56       82.41      4.53 o
   3  27   3      468.55      480.51      7.92 o
   4  27   3     1022.36      967.75     17.51 o
   5  27   3       73.51       61.99      5.29 o
   6  27   3      269.71      276.94      9.63 o
   7  27   3       63.99       72.36      5.95 o
   8  27   3      122.54      125.00      6.38 o
  -8  28   3       31.99       43.25      6.12 o
  -7  28   3       11.62       11.46      4.51 o
  -6  28   3       84.64       80.16      7.67 o
  -5  28   3        0.01        3.25      3.01 o
  -4  28   3       57.94       67.01      2.73 o
  -3  28   3        6.55        6.25      1.60 o
  -2  28   3       17.31       18.89      7.08 o
  -1  28   3      133.19      144.43      3.07 o
   0  28   3     1184.57     1023.67     13.60 o
   1  28   3      128.62      107.36      3.53 o
   2  28   3     2570.36     2460.20     29.28 o
   3  28   3      186.52      181.92      4.66 o
   4  28   3       24.67       32.86      4.41 o
   5  28   3       56.96       53.23      5.16 o
   6  28   3        0.00        1.08      3.87 o
   7  28   3       46.90       46.57      5.15 o
   8  28   3        4.32       13.53      4.21 o
  -8  29   3      428.62      454.49     13.72 o
  -7  29   3        2.69       -4.13      4.13 o
  -6  29   3       44.28       36.86      5.04 o
  -5  29   3        1.26       -1.67      2.53 o
  -4  29   3      262.81      239.59      4.61 o
  -3  29   3       12.01        7.63      1.93 o
  -2  29   3     1356.55     1191.60     12.95 o
  -1  29   3      161.36      159.59      3.23 o
   0  29   3       16.41       40.70      3.18 o
   1  29   3      207.57      213.20      4.86 o
   2  29   3        7.06       22.79      4.71 o
   3  29   3      163.83      154.00      4.47 o
   4  29   3       26.21       22.37      3.99 o
   5  29   3        7.83        6.51      4.03 o
   6  29   3      223.41      223.66     10.62 o
   7  29   3       14.98       19.04      4.63 o
   8  29   3       99.27      106.76      6.29 o
  -8  30   3        1.78        4.98      8.46 o
  -7  30   3       31.98       39.27      5.39 o
  -6  30   3        0.77        1.17      4.26 o
  -5  30   3       14.84       16.96      3.46 o
  -4  30   3      483.86      478.99      7.38 o
  -3  30   3        4.46        6.66      1.79 o
  -2  30   3       23.47       29.32      5.69 o
  -1  30   3      625.52      596.16      8.61 o
   0  30   3     1767.85     1596.39     20.02 o
   1  30   3     1868.07     1804.45     22.34 o
   2  30   3        4.44        3.13      2.49 o
   3  30   3      155.78      153.91      5.34 o
   4  30   3      576.53      520.64     13.01 o
   5  30   3      102.28       95.83      7.67 o
   6  30   3      123.65      135.25     11.21 o
   7  30   3      442.44      462.78     12.39 o
   8  30   3        0.10        2.39      4.01 o
  -7  31   3        0.57       -3.79      4.31 o
  -6  31   3       59.82       52.81      5.87 o
  -5  31   3        1.14        1.56      2.64 o
  -4  31   3        2.70        3.32      1.97 o
  -3  31   3      341.21      296.82      5.08 o
  -2  31   3      161.00      152.74      4.09 o
  -1  31   3      239.19      227.45      5.07 o
   0  31   3      637.05      637.76      9.72 o
   1  31   3       92.09      144.65      5.17 o
   2  31   3       79.74       60.11      3.13 o
   3  31   3      108.17      111.58      5.83 o
   4  31   3      513.14      444.39     12.01 o
   5  31   3       98.09       88.20      6.07 o
   6  31   3        1.89       -0.30      4.26 o
   7  31   3      586.60      611.85     14.68 o
   8  31   3      581.23      608.54     13.77 o
  -7  32   3        1.67        3.99      4.66 o
  -6  32   3       58.73       58.89      5.72 o
  -5  32   3      144.29      143.21      5.36 o
  -4  32   3      189.13      176.02      4.91 o
  -3  32   3      230.23      249.94      5.43 o
  -2  32   3        3.95        6.58      2.05 o
  -1  32   3      190.64      196.56      4.58 o
   0  32   3     1089.07     1089.30     14.80 o
   1  32   3      169.48      166.73      4.86 o
   2  32   3       80.88       82.97      4.23 o
   3  32   3      144.58      145.97      6.75 o
   4  32   3        2.98        5.54      3.68 o
   5  32   3       78.98       80.42      6.22 o
   6  32   3      109.99      105.33      6.87 o
   7  32   3        0.27        8.49      4.67 o
  -7  33   3       69.08       89.75      9.21 o
  -6  33   3      135.20      151.21      7.82 o
  -5  33   3      275.68      288.89      9.94 o
  -4  33   3        0.27       -2.27      3.50 o
  -3  33   3      309.48      301.17      6.57 o
  -2  33   3        0.02       -1.89      1.89 o
  -1  33   3       16.90       33.70      2.49 o
   0  33   3      346.84      359.06      6.85 o
   1  33   3      101.44      106.92      4.09 o
   2  33   3      603.07      559.23     15.05 o
   3  33   3        4.92        9.58      3.71 o
   4  33   3      193.98      184.07      8.46 o
   5  33   3       20.75       16.90      4.55 o
   6  33   3        5.32       10.57      4.76 o
   7  33   3      211.57      234.36      8.98 o
  -7  34   3       25.52       23.88      5.65 o
  -6  34   3      198.12      209.44     10.07 o
  -5  34   3        7.98       12.30      4.45 o
  -4  34   3       58.53       52.00      6.25 o
  -3  34   3      748.57      731.61     12.19 o
  -2  34   3      120.55      101.57      4.45 o
  -1  34   3      113.57      133.31      4.01 o
   0  34   3      182.35      165.56      5.01 o
   1  34   3      535.32      511.70     10.16 o
   2  34   3      109.80      111.45      5.89 o
   3  34   3       52.66       54.84      5.05 o
   4  34   3      318.55      300.22     10.00 o
   5  34   3       38.29       51.15      5.43 o
   6  34   3      309.46      322.65     11.36 o
   7  34   3        0.33        4.15      4.47 o
  -7  35   3        2.38       12.70      8.07 o
  -6  35   3       12.20       14.82      4.82 o
  -5  35   3       10.36        6.88      4.49 o
  -4  35   3       23.41       18.85      4.34 o
  -3  35   3      131.81      148.87      8.35 o
  -2  35   3        0.54        2.14      3.12 o
  -1  35   3        8.42        9.29      2.56 o
   0  35   3        0.63        2.83      2.46 o
   1  35   3      323.04      350.82      9.97 o
   2  35   3        2.70        0.59      3.44 o
   3  35   3        0.87        9.93      3.81 o
   4  35   3       82.69       86.16      6.00 o
   5  35   3      239.94      222.78      9.30 o
   6  35   3       35.43       48.12      6.11 o
   7  35   3      180.14      194.75      8.57 o
  -7  36   3      481.18      520.75     21.22 o
  -6  36   3        8.41        8.05      4.86 o
  -5  36   3       93.41      101.94      7.67 o
  -4  36   3       27.11       35.10      4.76 o
  -3  36   3      414.06      454.78     10.74 o
  -2  36   3        5.89        4.92      4.20 o
  -1  36   3      543.65      510.12     10.99 o
   0  36   3       73.62       64.64      4.69 o
   1  36   3        0.77       12.77      4.11 o
   2  36   3       37.33       39.57      4.50 o
   3  36   3       49.99       52.47      5.21 o
   4  36   3      231.20      224.13      8.92 o
   5  36   3        7.06        9.06      4.83 o
   6  36   3       91.56       93.71      7.20 o
   7  36   3       79.28      101.49      7.03 o
  -6  37   3      468.11      496.44     14.27 o
  -5  37   3      996.14     1016.44     22.11 o
  -4  37   3      149.30      140.57      7.16 o
  -3  37   3      521.47      511.82     11.65 o
  -2  37   3       56.86       49.47      4.96 o
  -1  37   3      134.89      157.24      9.78 o
   0  37   3        8.25        9.73      3.27 o
   1  37   3        0.36        7.88      4.21 o
   2  37   3       29.53       30.09      4.28 o
   3  37   3        1.96       -1.35      3.51 o
   4  37   3      128.77      143.46      8.58 o
   5  37   3       25.36       28.42      5.31 o
   6  37   3       70.01       61.46      9.32 o
  -6  38   3      268.99      270.21     10.57 o
  -5  38   3      296.65      290.17     10.61 o
  -4  38   3      549.06      557.16     14.49 o
  -3  38   3        0.36        9.42      3.53 o
  -2  38   3      621.37      584.30     14.24 o
  -1  38   3      378.80      375.33     11.91 o
   0  38   3        3.48        2.08      3.03 o
   1  38   3       15.96       16.02      4.76 o
   2  38   3        7.13        4.93      4.03 o
   3  38   3       15.40        9.57      4.22 o
   4  38   3      162.55      167.67      8.16 o
   5  38   3      446.02      449.63     13.67 o
   6  38   3       90.15       96.13      7.56 o
  -6  39   3       89.98       71.44      6.86 o
  -5  39   3       16.86       19.62      5.20 o
  -4  39   3      218.70      232.68      9.37 o
  -3  39   3        0.18       -1.91      3.84 o
  -2  39   3       54.47       79.05      5.71 o
  -1  39   3       72.63       84.38      4.89 o
   0  39   3      110.81      108.40      5.93 o
   1  39   3       42.88       42.83      4.77 o
   2  39   3        9.98       13.25      4.65 o
   3  39   3       27.36       24.89      4.81 o
   4  39   3       15.57       11.18      4.42 o
   5  39   3      544.15      578.93     22.67 o
   6  39   3      632.26      657.56     17.58 o
  -6  40   3      162.20      196.21     13.32 o
  -5  40   3      125.54      117.42      7.61 o
  -4  40   3      102.50       98.64      6.72 o
  -3  40   3      322.55      326.87     10.73 o
  -2  40   3      206.37      222.44      8.66 o
  -1  40   3      110.02      104.60      5.37 o
   0  40   3      779.79      771.45     15.38 o
   1  40   3      103.22      111.02      7.10 o
   2  40   3        5.26       -0.46      3.79 o
   3  40   3       79.49       70.04      6.16 o
   4  40   3      141.73      146.89      8.00 o
   5  40   3        6.92       17.28      6.82 o
  -5  41   3      175.38      181.30      8.99 o
  -4  41   3      573.68      584.87     15.47 o
  -3  41   3      316.19      343.20     11.12 o
  -2  41   3      370.37      369.60     12.65 o
  -1  41   3       13.06       21.15      4.41 o
   0  41   3        5.27       30.78      5.05 o
   1  41   3        3.55        7.68      3.66 o
   2  41   3       15.37       14.17      4.40 o
   3  41   3        5.02        0.73      4.18 o
   4  41   3      242.65      273.34     10.46 o
   5  41   3       52.61       63.43      6.46 o
  -5  42   3       49.50       57.01      6.23 o
  -4  42   3       23.53       29.64      5.20 o
  -3  42   3       88.63      113.05      7.17 o
  -2  42   3       16.24       31.53      5.09 o
  -1  42   3      183.14      182.47      8.18 o
   0  42   3      486.98      479.48     11.67 o
   1  42   3      164.38      151.79      6.72 o
   2  42   3        0.05       -1.14      4.08 o
   3  42   3       17.83       18.08      4.90 o
   4  42   3      135.57      146.61      8.22 o
   5  42   3        4.59       16.82      5.34 o
  -4  43   3      198.51      196.86      9.04 o
  -3  43   3      221.63      224.17      9.44 o
  -2  43   3      221.36      205.42      8.83 o
  -1  43   3      366.65      391.20     12.02 o
   0  43   3      216.14      237.12      8.08 o
   1  43   3        4.07        9.85      3.71 o
   2  43   3      156.16      118.89      7.26 o
   3  43   3        4.33        1.95      6.08 o
   4  43   3      201.66      220.85     10.17 o
  -4  44   3        2.19        1.04      4.76 o
  -3  44   3        0.01        1.24      4.41 o
  -2  44   3       34.48       41.50      5.43 o
  -1  44   3      936.06      973.72     22.32 o
   0  44   3       87.75      115.31      6.22 o
   1  44   3      603.99      602.45     13.81 o
   2  44   3       85.20       87.90      5.88 o
   3  44   3       79.47       87.98      7.76 o
   4  44   3      276.53      274.89     10.80 o
  -3  45   3      366.08      360.70     12.17 o
  -2  45   3      110.00      113.90      7.23 o
  -1  45   3       49.07       84.72      6.63 o
   0  45   3      109.72      115.01      7.37 o
   1  45   3       23.83       58.38      5.69 o
   2  45   3      114.81      115.57      6.52 o
   3  45   3       16.79       19.71      5.23 o
  -3  46   3      130.62      137.27      8.16 o
  -2  46   3      182.08      194.46      8.92 o
  -1  46   3       26.68       17.78      4.96 o
   0  46   3      244.66      255.45     11.76 o
   1  46   3      565.24      596.47     14.98 o
   2  46   3      366.22      363.29     10.78 o
   3  46   3      347.51      340.34     10.69 o
  -2  47   3      215.39      208.53      9.33 o
  -1  47   3      584.46      561.17     15.36 o
   0  47   3        6.81       26.92      6.25 o
   1  47   3      108.48      138.37     11.67 o
   2  47   3        6.65       26.87      4.74 o
  -1  48   3       33.14       62.45      6.70 o
   0  48   3      782.86      792.69     19.30 o
   1  48   3      224.87      253.80     11.13 o
 -10   0   4       41.98       31.01      8.46 o
  -9   0   4        0.26       -6.50      6.50 o
  -8   0   4      413.58      371.81     15.55 o
  -7   0   4       47.53       63.77      4.99 o
  -6   0   4       50.54       42.61      4.15 o
  -5   0   4     1142.52     1101.81     20.44 o
  -4   0   4       29.12       38.46      2.62 o
  -3   0   4       57.31       46.37      2.58 o
  -2   0   4     1708.03     1866.33     22.38 o
  -1   0   4     5668.36     5832.49     51.31 o
   0   0   4       93.46       88.52      2.99 o
   1   0   4    20398.84    20285.46    205.00 o
   2   0   4     1067.28     1201.57     12.91 o
   3   0   4     2469.22     2454.41     27.44 o
   4   0   4     1762.17     1986.92     22.58 o
   5   0   4      194.80      212.96      4.88 o
   6   0   4      120.51      117.61      4.55 o
   7   0   4      641.77      610.46     11.47 o
   8   0   4       19.48       19.39      4.59 o
   9   0   4      100.32      101.96     10.37 o
  10   0   4        1.14       -5.14      6.43 o
 -10   1   4       98.47       96.36      8.67 o
  -9   1   4      109.66      110.34      7.27 o
  -8   1   4      219.41      206.19      9.15 o
  -7   1   4      158.85      156.92      5.08 o
  -6   1   4       61.18       62.02      3.23 o
  -5   1   4      271.66      282.27      5.70 o
  -4   1   4       18.97       18.58      1.66 o
  -3   1   4      169.53      197.05      3.21 o
  -2   1   4     3214.99     3560.26     29.37 o
  -1   1   4     7161.60     7533.93     46.76 o
   0   1   4        0.01        3.20      0.92 o
   1   1   4     8237.30     8738.92     62.57 o
   2   1   4      553.12      622.46      5.05 o
   3   1   4      596.08      623.53      5.63 o
   4   1   4      120.27      143.09      2.43 o
   5   1   4        8.18        5.46      1.25 o
   6   1   4       23.27       21.86      2.37 o
   7   1   4        3.22        7.75      1.98 o
   8   1   4      280.95      253.09      7.06 o
   9   1   4       99.08      112.86      7.53 o
  10   1   4      119.49      119.58      8.96 o
 -10   2   4        0.00       -5.01      5.01 o
  -9   2   4       14.23       -4.61      4.61 o
  -8   2   4       12.14        4.69      4.21 o
  -7   2   4      143.09      140.12      4.69 o
  -6   2   4       12.03       12.76      2.46 o
  -5   2   4      504.49      512.46      7.83 o
  -4   2   4      565.46      697.76     10.15 o
  -3   2   4     5914.17     6272.69     61.45 o
  -2   2   4      237.81      300.76      3.31 o
  -1   2   4      599.60      636.27      4.47 o
   0   2   4     2461.81     2618.83     19.73 o
   1   2   4    15602.91    15783.26    112.06 o
   2   2   4     3405.89     3767.28     27.35 o
   3   2   4      191.69      155.47      2.27 o
   4   2   4      887.94      946.97      8.56 o
   5   2   4        9.52        6.94      1.26 o
   6   2   4      545.08      559.72      7.42 o
   7   2   4        6.43        8.06      2.01 o
   8   2   4       12.70       14.42      3.12 o
   9   2   4       26.39       26.95      5.51 o
  10   2   4       13.64       14.35      5.29 o
 -10   3   4      348.54      356.93     12.23 o
  -9   3   4      200.33      216.38      9.49 o
  -8   3   4       73.96       66.69      5.65 o
  -7   3   4      191.14      158.55      4.99 o
  -6   3   4        0.02        1.05      2.26 o
  -5   3   4      946.61      909.23     11.58 o
  -4   3   4      272.82      341.16      4.50 o
  -3   3   4      303.68      371.07      4.68 o
  -2   3   4     1047.45     1172.19      9.30 o
  -1   3   4    16121.51    16809.06    111.28 o
   0   3   4      655.58      647.95      5.15 o
   1   3   4     7516.19     8160.00     58.02 o
   2   3   4     1113.92     1304.65     10.21 o
   3   3   4      621.57      730.35      6.70 o
   4   3   4       15.07       27.37      1.63 o
   5   3   4       24.18       27.78      1.55 o
   6   3   4       79.19       93.40      3.21 o
   7   3   4       91.57       76.05      2.84 o
   8   3   4       63.70       58.53      4.54 o
   9   3   4      125.66      119.89      7.61 o
  10   3   4       77.33       98.16      9.15 o
 -10   4   4      131.91      132.90      8.30 o
  -9   4   4      223.01      209.59      9.72 o
  -8   4   4      387.98      372.79     11.15 o
  -7   4   4        0.19       -1.29      2.43 o
  -6   4   4       65.15       72.55      3.40 o
  -5   4   4      101.17       99.32      3.34 o
  -4   4   4      155.78      177.30      3.19 o
  -3   4   4     3556.24     3707.01     40.53 o
  -2   4   4      147.96      163.45      2.15 o
  -1   4   4     6864.11     6985.40     53.38 o
   0   4   4     2867.77     2903.99     23.09 o
   1   4   4      490.76      540.78      4.69 o
   2   4   4     3063.42     3443.56     25.89 o
   3   4   4     1320.69     1341.28     11.69 o
   4   4   4     1368.65     1376.91     11.89 o
   5   4   4      175.16      174.01      2.85 o
   6   4   4      370.52      368.64      6.06 o
   7   4   4       54.45       50.00      2.54 o
   8   4   4        8.72       12.50      3.68 o
   9   4   4      135.31      159.98      7.07 o
  10   4   4      553.67      561.04     15.88 o
 -10   5   4       14.65       18.24      5.77 o
  -9   5   4        7.47       -1.09      4.74 o
  -8   5   4        0.41       -4.17      4.17 o
  -7   5   4        0.07       -2.24      2.47 o
  -6   5   4      186.92      200.15      5.09 o
  -5   5   4       30.26       30.76      2.37 o
  -4   5   4      925.58     1011.24     10.87 o
  -3   5   4      125.21      117.98      2.45 o
  -2   5   4     3746.21     4051.24     30.06 o
  -1   5   4      350.91      365.62      3.35 o
   0   5   4      425.77      519.00      4.64 o
   1   5   4     1670.53     1669.72     13.19 o
   2   5   4      396.57      506.60      4.75 o
   3   5   4     3064.40     3308.92     25.11 o
   4   5   4       41.64       55.10      1.70 o
   5   5   4       23.63       27.47      1.50 o
   6   5   4       10.66        9.34      2.02 o
   7   5   4        0.48       -2.17      2.17 o
   8   5   4        0.29        3.75      3.34 o
   9   5   4      455.79      440.90     11.38 o
  10   5   4       20.84       41.28      6.17 o
 -10   6   4       41.58       39.75      6.13 o
  -9   6   4       63.68       47.31      6.09 o
  -8   6   4        8.52        3.37      4.15 o
  -7   6   4       29.64       37.09      3.22 o
  -6   6   4       28.67       27.98      2.77 o
  -5   6   4      721.90      714.85     10.22 o
  -4   6   4       52.27       68.51      2.33 o
  -3   6   4       55.20       77.79      1.75 o
  -2   6   4      361.11      501.47      4.53 o
  -1   6   4      285.66      202.62      2.21 o
   0   6   4      477.50      406.26      3.29 o
   1   6   4      120.46      160.67      1.67 o
   2   6   4      503.59      577.65      5.31 o
   3   6   4     3839.42     4260.53     32.96 o
   4   6   4       60.52       57.71      1.71 o
   5   6   4       58.53       57.70      1.81 o
   6   6   4       13.00        5.51      1.95 o
   7   6   4        2.38        1.24      3.14 o
   8   6   4       37.20       29.51      4.20 o
   9   6   4      140.11      151.80      6.94 o
  10   6   4      251.47      269.85     10.99 o
 -10   7   4      198.35      179.94      9.08 o
  -9   7   4      186.09      190.79      8.92 o
  -8   7   4      110.73      101.23      6.43 o
  -7   7   4        0.81        4.10      2.67 o
  -6   7   4       25.03       20.94      2.62 o
  -5   7   4      112.28       94.73      3.70 o
  -4   7   4       27.30       34.00      2.01 o
  -3   7   4     2701.31     2956.44     22.59 o
  -2   7   4     1609.46     1629.21     12.32 o
  -1   7   4      927.55      964.06      8.27 o
   0   7   4     1104.11     1226.33      9.87 o
   1   7   4     6429.40     6534.63     48.55 o
   2   7   4      331.60      399.38      4.08 o
   3   7   4     2501.03     2585.29     21.02 o
   4   7   4     1316.44     1473.81     15.32 o
   5   7   4      213.70      199.93      3.03 o
   6   7   4      183.57      180.54      4.44 o
   7   7   4        0.45        0.36      2.43 o
   8   7   4       10.21        6.47      3.17 o
   9   7   4       75.65       70.80      5.39 o
  10   7   4       14.33       10.36      8.52 o
 -10   8   4       83.27       72.43      6.93 o
  -9   8   4        7.96        2.60      4.87 o
  -8   8   4       84.23       87.67      6.14 o
  -7   8   4     1633.27     1588.32     20.70 o
  -6   8   4      197.41      185.50      4.97 o
  -5   8   4     1309.53     1292.81     16.58 o
  -4   8   4       16.28       24.63      1.82 o
  -3   8   4     1618.69     1662.94     13.19 o
  -2   8   4      172.40      142.93      1.94 o
  -1   8   4     1370.88     1391.61     11.22 o
   0   8   4     2659.83     2931.13     23.61 o
   1   8   4      535.45      556.21      5.23 o
   2   8   4        2.58        2.07      0.75 o
   3   8   4      969.87     1038.03      9.84 o
   4   8   4      174.98      160.43      3.02 o
   5   8   4      112.98      131.65      2.81 o
   6   8   4       37.01       36.11      3.09 o
   7   8   4      470.57      434.74      8.31 o
   8   8   4        0.00        2.43      3.33 o
   9   8   4       37.45       41.94      5.68 o
  10   8   4      214.71      211.37     10.14 o
 -10   9   4      221.43      224.93     10.19 o
  -9   9   4        3.83       -1.27      4.69 o
  -8   9   4      282.46      268.94      9.58 o
  -7   9   4      212.65      210.10      5.73 o
  -6   9   4       30.11       29.05      2.80 o
  -5   9   4        0.04        1.43      2.12 o
  -4   9   4      504.07      563.43      8.26 o
  -3   9   4      646.95      750.81      7.59 o
  -2   9   4      814.66      919.14      7.21 o
  -1   9   4     2296.96     2607.55     20.29 o
   0   9   4      315.11      351.23      3.72 o
   1   9   4     1023.52     1158.41     10.63 o
   2   9   4       63.56       72.54      1.96 o
   3   9   4       20.11       20.77      1.26 o
   4   9   4        4.64        1.80      1.15 o
   5   9   4      667.64      690.25      8.74 o
   6   9   4       17.23       17.71      2.57 o
   7   9   4       29.81       34.71      3.49 o
   8   9   4      155.69      144.93      5.73 o
   9   9   4        7.63        5.33      3.87 o
  10   9   4      126.91      138.96      8.55 o
 -10  10   4       53.24       55.92      6.76 o
  -9  10   4       58.21       50.48      6.08 o
  -8  10   4      593.46      573.10     14.37 o
  -7  10   4      300.00      315.61      8.92 o
  -6  10   4       78.57       76.45      3.50 o
  -5  10   4       57.53       51.91      2.92 o
  -4  10   4      209.36      170.08      4.03 o
  -3  10   4        6.54       10.21      2.91 o
  -2  10   4      380.90      396.52      3.95 o
  -1  10   4       17.77       32.75      1.07 o
   0  10   4     2048.94     2178.07     17.24 o
   1  10   4     1025.53      972.04      8.72 o
   2  10   4     1676.22     2042.67     18.12 o
   3  10   4        1.25        0.81      0.98 o
   4  10   4      270.18      250.99      3.41 o
   5  10   4      222.85      246.79      4.44 o
   6  10   4      263.08      250.54      5.85 o
   7  10   4       29.81       19.28      3.27 o
   8  10   4      129.22      111.55      5.28 o
   9  10   4       22.11       24.55      4.52 o
  10  10   4      930.89      983.57     22.95 o
 -10  11   4       73.64       84.03     11.30 o
  -9  11   4      613.45      585.90     15.24 o
  -8  11   4       63.93       58.76      5.51 o
  -7  11   4       54.04       56.60      3.55 o
  -6  11   4        0.05       -0.38      2.23 o
  -5  11   4      288.40      248.91      5.40 o
  -4  11   4       57.27       45.20      2.12 o
  -3  11   4        5.32       12.90      1.18 o
  -2  11   4     2038.48     2358.91     17.71 o
  -1  11   4     2189.28     2336.01     18.31 o
   0  11   4       66.73       62.44      2.52 o
   1  11   4      656.26      664.22      6.23 o
   2  11   4      666.66      833.73      8.33 o
   3  11   4       19.74       29.42      1.86 o
   4  11   4      258.24      248.10      3.43 o
   5  11   4        1.89       -1.00      1.52 o
   6  11   4      732.82      659.79     10.57 o
   7  11   4        5.94        8.86      3.07 o
   8  11   4      193.24      188.82      9.15 o
   9  11   4       70.24       82.16      5.83 o
  10  11   4      113.99      129.19      8.35 o
 -10  12   4       47.70       51.15      6.61 o
  -9  12   4        2.95        1.75      4.77 o
  -8  12   4       76.11       71.82      5.87 o
  -7  12   4       18.99       18.55      2.96 o
  -6  12   4        0.51       -1.56      2.24 o
  -5  12   4      340.49      305.16      6.03 o
  -4  12   4       17.86       29.97      1.91 o
  -3  12   4     3120.09     3182.32     23.98 o
  -2  12   4      259.14      227.34      2.76 o
  -1  12   4      482.24      465.37      4.41 o
   0  12   4      626.83      675.99      5.89 o
   1  12   4     1419.28     1427.59     12.75 o
   2  12   4        5.93        8.62      1.01 o
   3  12   4      199.96      192.83      3.74 o
   4  12   4      639.47      692.14      8.63 o
   5  12   4      239.96      261.28      4.41 o
   6  12   4      286.74      281.67      6.18 o
   7  12   4      323.05      284.08      7.47 o
   8  12   4      138.78      144.78      5.91 o
   9  12   4      171.82      183.91      7.81 o
  10  12   4      236.85      246.29     10.89 o
 -10  13   4      845.75      908.22     21.36 o
  -9  13   4      394.73      401.00     12.42 o
  -8  13   4      125.57      121.59      8.92 o
  -7  13   4      153.20      124.94      4.55 o
  -6  13   4       87.71       76.89      3.54 o
  -5  13   4        3.23        3.05      2.21 o
  -4  13   4     2870.40     2835.25     26.08 o
  -3  13   4      581.28      608.84      5.35 o
  -2  13   4      417.30      443.84      5.24 o
  -1  13   4     1608.46     1641.21     12.90 o
   0  13   4      921.88      918.15      7.75 o
   1  13   4      109.32      127.57      3.21 o
   2  13   4        0.40        1.63      0.60 o
   3  13   4      215.13      243.08      3.33 o
   4  13   4        0.14       -1.25      1.25 o
   5  13   4        4.14        4.74      1.80 o
   6  13   4      112.78      124.49      4.82 o
   7  13   4      120.89      127.17      5.46 o
   8  13   4      443.55      435.84      9.95 o
   9  13   4      152.77      162.27      7.42 o
  10  13   4      112.61      121.87      7.16 o
 -10  14   4       47.41       53.51      7.61 o
  -9  14   4      285.89      294.64     10.70 o
  -8  14   4      181.92      179.33      8.21 o
  -7  14   4       44.53       47.83      4.02 o
  -6  14   4       21.18       20.05      2.72 o
  -5  14   4       16.52       16.88      2.45 o
  -4  14   4       47.21       57.00      2.03 o
  -3  14   4        0.46        5.04      1.45 o
  -2  14   4       57.23      100.28      1.80 o
  -1  14   4      671.45      645.78      5.52 o
   0  14   4      933.61     1065.29      8.62 o
   1  14   4       71.24       71.94      1.63 o
   2  14   4      240.63      211.15      2.95 o
   3  14   4     1275.01     1336.43     12.23 o
   4  14   4       23.95       27.27      1.61 o
   5  14   4        3.33       -0.14      1.74 o
   6  14   4       67.11       61.96      3.91 o
   7  14   4      119.74      125.97      5.22 o
   8  14   4       20.59       18.23      4.21 o
   9  14   4      539.24      550.27     13.41 o
  10  14   4      107.18      113.32     12.24 o
  -9  15   4        0.92       -0.99      4.71 o
  -8  15   4      567.06      565.68     14.51 o
  -7  15   4      425.38      378.62     10.75 o
  -6  15   4        3.08        5.24      2.41 o
  -5  15   4      213.79      198.88      4.91 o
  -4  15   4       40.89       37.66      1.79 o
  -3  15   4      371.84      323.23      3.98 o
  -2  15   4       82.17       96.16      1.77 o
  -1  15   4      935.06      967.80      7.84 o
   0  15   4       29.91       48.05      1.65 o
   1  15   4      475.16      448.46      4.54 o
   2  15   4        7.21       14.55      1.11 o
   3  15   4       40.14       67.66      2.52 o
   4  15   4      912.01      872.57      9.87 o
   5  15   4        1.90        1.68      2.00 o
   6  15   4      741.30      767.47     13.30 o
   7  15   4      763.99      706.60     13.02 o
   8  15   4      290.12      296.13      8.25 o
   9  15   4        7.15       19.85      4.40 o
  -9  16   4       80.63       94.95      6.94 o
  -8  16   4      495.96      501.77     13.40 o
  -7  16   4      407.14      414.20     11.40 o
  -6  16   4      410.32      427.70      7.81 o
  -5  16   4      734.35      674.16     10.10 o
  -4  16   4        0.24       -1.38      1.38 o
  -3  16   4     2006.31     1958.28     17.09 o
  -2  16   4       16.86       19.39      1.07 o
  -1  16   4      122.42      158.08      2.15 o
   0  16   4      211.41      247.81      2.73 o
   1  16   4      976.81     1037.66      9.20 o
   2  16   4       66.82       79.09      1.89 o
   3  16   4     1372.62     1436.44     20.41 o
   4  16   4      328.91      323.94      5.42 o
   5  16   4      830.67      747.78     12.70 o
   6  16   4       29.34       29.54      3.40 o
   7  16   4      294.85      283.80      7.69 o
   8  16   4       82.76       95.40      6.13 o
   9  16   4      218.17      221.06      8.69 o
  -9  17   4       12.54       21.11      5.37 o
  -8  17   4      155.96      149.97      7.60 o
  -7  17   4        0.36        3.59      4.07 o
  -6  17   4        5.15        4.34      2.48 o
  -5  17   4      218.24      225.54      5.23 o
  -4  17   4      729.58      659.02      7.39 o
  -3  17   4      135.16      135.29      3.38 o
  -2  17   4       26.30       25.19      1.15 o
  -1  17   4     2121.06     2178.18     17.56 o
   0  17   4      729.75      818.50      7.21 o
   1  17   4      529.87      556.91      5.52 o
   2  17   4       15.33       17.75      1.24 o
   3  17   4      162.04      161.97      3.42 o
   4  17   4      218.91      207.65      3.93 o
   5  17   4     1337.41     1247.76     19.02 o
   6  17   4       86.59       69.36      4.14 o
   7  17   4       76.74       61.08      4.21 o
   8  17   4       33.51       30.07      4.18 o
   9  17   4       33.19       41.32      5.12 o
  -9  18   4       37.20       44.23      5.99 o
  -8  18   4        9.07       -0.18      4.26 o
  -7  18   4      701.97      678.70     15.67 o
  -6  18   4      109.43      106.88      4.05 o
  -5  18   4      263.63      241.97      4.76 o
  -4  18   4      533.52      483.44      5.95 o
  -3  18   4     1564.54     1449.41     13.10 o
  -2  18   4     1155.31     1127.17      9.73 o
  -1  18   4      611.22      651.60      5.79 o
   0  18   4     1596.00     1772.92     17.11 o
   1  18   4      383.34      372.25      5.22 o
   2  18   4        4.64        4.07      1.09 o
   3  18   4      543.04      530.34      5.91 o
   4  18   4      955.38      860.48     10.49 o
   5  18   4     1727.43     1668.92     24.23 o
   6  18   4      228.44      210.58      6.42 o
   7  18   4       11.06       13.38      3.34 o
   8  18   4      533.13      526.83     13.02 o
   9  18   4       90.18       85.82      6.19 o
  -9  19   4       29.62       29.98      5.64 o
  -8  19   4      140.61      151.84      9.15 o
  -7  19   4      670.54      643.86     15.23 o
  -6  19   4        5.62        4.94      2.50 o
  -5  19   4        8.60        6.54      1.94 o
  -4  19   4       18.22       12.83      1.63 o
  -3  19   4      460.59      458.10      5.22 o
  -2  19   4     1095.99     1082.33     10.44 o
  -1  19   4      413.42      380.72      3.83 o
   0  19   4      602.45      637.12      7.37 o
   1  19   4     1687.11     1743.98     16.28 o
   2  19   4      183.96      190.87      3.12 o
   3  19   4      695.35      666.32      7.48 o
   4  19   4      457.21      414.61      6.22 o
   5  19   4        0.38        0.81      2.60 o
   6  19   4       35.50       35.19      3.62 o
   7  19   4        0.08        4.25      3.21 o
   8  19   4      919.63      879.60     17.28 o
   9  19   4      316.20      283.90      9.89 o
  -9  20   4       49.14       60.62      6.71 o
  -8  20   4      147.66      135.39      7.57 o
  -7  20   4        0.02        2.92      4.02 o
  -6  20   4       79.84       69.43      3.70 o
  -5  20   4      328.05      310.44      5.46 o
  -4  20   4       99.99      106.00      2.69 o
  -3  20   4      190.42      197.08      3.18 o
  -2  20   4       32.18       41.25      1.68 o
  -1  20   4      273.62      298.11      3.41 o
   0  20   4        3.68        5.88      1.23 o
   1  20   4      514.65      546.98      6.12 o
   2  20   4        0.15       -0.37      1.18 o
   3  20   4        1.55        7.53      1.86 o
   4  20   4       57.75       49.22      2.44 o
   5  20   4      187.61      177.80      5.61 o
   6  20   4       87.86       93.39      4.80 o
   7  20   4      689.43      612.13     12.18 o
   8  20   4        0.00       10.52      3.78 o
   9  20   4      207.52      235.71      9.29 o
  -9  21   4      210.82      244.74     10.18 o
  -8  21   4        8.08        8.25      4.70 o
  -7  21   4      414.20      410.92     11.67 o
  -6  21   4      207.57      220.59      5.44 o
  -5  21   4      112.39       87.00      3.10 o
  -4  21   4      255.34      217.77      3.72 o
  -3  21   4     2402.98     2277.48     19.86 o
  -2  21   4      330.45      348.18      4.26 o
  -1  21   4     2107.98     2055.10     17.78 o
   0  21   4      160.92      135.64      2.45 o
   1  21   4      715.79      698.07      8.52 o
   2  21   4       24.39       16.33      1.58 o
   3  21   4      730.29      697.25      9.24 o
   4  21   4      370.56      366.62      7.42 o
   5  21   4       62.03       66.10      3.93 o
   6  21   4      195.04      175.65      5.96 o
   7  21   4       95.43       90.95      5.11 o
   8  21   4      159.14      167.64      6.85 o
   9  21   4     1275.33     1304.90     24.67 o
  -9  22   4        8.23        3.36      5.23 o
  -8  22   4        2.09       -3.70      5.91 o
  -7  22   4       13.53       18.70      4.46 o
  -6  22   4      157.62      152.28      5.33 o
  -5  22   4        2.17        2.75      1.96 o
  -4  22   4      718.83      719.28      7.91 o
  -3  22   4     2568.60     2470.04     21.46 o
  -2  22   4       65.78       57.33      1.79 o
  -1  22   4      128.34      132.81      5.05 o
   0  22   4      249.71      293.06      3.92 o
   1  22   4      321.77      323.63      5.06 o
   2  22   4      121.82      116.56      3.18 o
   3  22   4      333.20      346.01      5.78 o
   4  22   4      230.04      218.45      6.01 o
   5  22   4      222.55      199.18      6.00 o
   6  22   4        2.81        1.45      3.16 o
   7  22   4      155.49      156.00      6.20 o
   8  22   4       54.59       51.88      4.73 o
   9  22   4       28.28       50.70      5.69 o
  -9  23   4      106.06      118.40     10.91 o
  -8  23   4       35.45       44.16      5.73 o
  -7  23   4       80.31       83.38      4.64 o
  -6  23   4       90.14       78.37      4.10 o
  -5  23   4        0.54       -0.82      1.84 o
  -4  23   4        3.79        1.82      1.49 o
  -3  23   4     1773.29     1758.79     15.79 o
  -2  23   4        1.41        2.92      1.25 o
  -1  23   4     1864.85     1768.70     16.81 o
   0  23   4       42.97       45.50      1.68 o
   1  23   4      191.75      170.05      3.71 o
   2  23   4        0.45        4.20      1.71 o
   3  23   4      504.68      491.64      7.34 o
   4  23   4       21.06       21.49      3.32 o
   5  23   4       32.94       34.14      3.48 o
   6  23   4      612.07      566.43     11.33 o
   7  23   4      322.18      340.38      9.77 o
   8  23   4       62.52       64.66      5.10 o
   9  23   4       91.17       79.27      6.52 o
  -9  24   4      264.91      265.64     10.96 o
  -8  24   4       30.32       27.19      5.42 o
  -7  24   4       40.85       42.66      3.84 o
  -6  24   4      240.94      209.69      6.15 o
  -5  24   4        6.83        4.07      1.89 o
  -4  24   4      364.73      347.63      4.86 o
  -3  24   4     2090.56     1963.93     17.46 o
  -2  24   4     2035.32     1945.32     17.15 o
  -1  24   4       11.47       24.64      2.71 o
   0  24   4      260.38      267.52      3.84 o
   1  24   4        0.45       -0.47      1.50 o
   2  24   4     1394.43     1344.20     16.79 o
   3  24   4      686.49      721.46      9.74 o
   4  24   4       43.59       40.89      3.70 o
   5  24   4      320.64      324.91      7.96 o
   6  24   4      424.51      381.44      9.13 o
   7  24   4       28.39       26.35      3.91 o
   8  24   4       78.53       80.60      5.32 o
   9  24   4       19.13       19.93      5.06 o
  -8  25   4        8.71        8.08      4.84 o
  -7  25   4      195.38      189.82      8.50 o
  -6  25   4       35.97       30.02      3.33 o
  -5  25   4      668.92      646.46      9.94 o
  -4  25   4      102.16      108.46      2.76 o
  -3  25   4        0.54        2.75      1.36 o
  -2  25   4      332.83      321.52      4.61 o
  -1  25   4     4508.69     4281.94     39.09 o
   0  25   4      428.84      396.98      5.34 o
   1  25   4      151.00      132.84      3.42 o
   2  25   4       15.69       17.75      3.29 o
   3  25   4     1124.53     1074.38     15.28 o
   4  25   4       25.76       26.13      3.64 o
   5  25   4      687.74      676.33     12.55 o
   6  25   4      206.20      198.25      6.68 o
   7  25   4        2.07        1.47      3.53 o
   8  25   4      264.98      278.58      8.76 o
  -8  26   4       69.65       95.17      8.12 o
  -7  26   4       20.81       23.15      5.04 o
  -6  26   4      310.62      294.76     10.96 o
  -5  26   4        0.43        3.45      2.08 o
  -4  26   4     1093.38     1042.82     10.79 o
  -3  26   4      531.60      518.89      6.82 o
  -2  26   4       36.00       34.59      1.97 o
  -1  26   4      342.99      377.89     14.21 o
   0  26   4      912.22      824.38      9.29 o
   1  26   4       65.90       76.39      2.80 o
   2  26   4     1128.16     1058.69     16.14 o
   3  26   4      110.96      114.06      4.88 o
   4  26   4        3.29        3.38      3.46 o
   5  26   4       96.36      110.08      5.02 o
   6  26   4      360.96      329.12      8.77 o
   7  26   4      128.30      126.19      6.00 o
   8  26   4      235.51      261.64      8.56 o
  -8  27   4       79.93       72.21      6.48 o
  -7  27   4        5.62        7.18      4.53 o
  -6  27   4      156.58      154.40      7.32 o
  -5  27   4       12.07       18.50      3.14 o
  -4  27   4       62.72       73.26      3.10 o
  -3  27   4      132.87      131.47      2.90 o
  -2  27   4      201.02      213.92      3.26 o
  -1  27   4      104.78      110.40      2.78 o
   0  27   4      224.50      243.66      4.00 o
   1  27   4      855.39      820.66     10.72 o
   2  27   4     2496.73     2353.30     31.78 o
   3  27   4       12.27       15.40      3.14 o
   4  27   4       99.17       96.50      5.60 o
   5  27   4      672.26      635.07     12.26 o
   6  27   4        0.31       -0.90      3.21 o
   7  27   4        0.97        0.34      3.45 o
   8  27   4       40.11       48.14      4.88 o
  -8  28   4       63.05       78.01      6.77 o
  -7  28   4      157.99      154.56      7.93 o
  -6  28   4      182.49      192.22      8.09 o
  -5  28   4      351.03      338.55      7.87 o
  -4  28   4       60.89       57.29      3.03 o
  -3  28   4        1.95        1.54      1.69 o
  -2  28   4     1889.64     1811.78     17.83 o
  -1  28   4      244.99      223.57      4.77 o
   0  28   4     1355.91     1220.43     21.34 o
   1  28   4      139.47      166.42      4.08 o
   2  28   4       94.08      115.13      6.40 o
   3  28   4       30.47       31.21      3.49 o
   4  28   4       50.44       47.57      4.73 o
   5  28   4       44.52       53.42      5.97 o
   6  28   4       10.13        6.16      3.47 o
   7  28   4       12.33       15.00      3.94 o
   8  28   4       83.79       83.83      5.78 o
  -8  29   4        1.71        4.25      5.20 o
  -7  29   4       26.40       38.71      7.90 o
  -6  29   4       20.54       15.06      3.84 o
  -5  29   4      131.08      141.32      6.31 o
  -4  29   4       75.22       75.10      3.84 o
  -3  29   4        0.11        1.13      1.85 o
  -2  29   4      604.41      532.72      6.72 o
  -1  29   4     1026.61      969.25     10.87 o
   0  29   4       26.09       45.49      4.37 o
   1  29   4       35.44       30.32      2.74 o
   2  29   4        0.11       -1.29      2.65 o
   3  29   4      341.18      331.44      8.46 o
   4  29   4      257.02      241.44      9.60 o
   5  29   4      141.78      138.50      6.77 o
   6  29   4       93.99      101.07      5.43 o
   7  29   4       61.27       59.99      4.94 o
   8  29   4        5.29       12.01      4.24 o
  -8  30   4      395.93      432.05     13.51 o
  -7  30   4      659.18      697.40     17.33 o
  -6  30   4      187.81      191.78      6.55 o
  -5  30   4      428.47      372.71      8.36 o
  -4  30   4       69.64       71.81      3.85 o
  -3  30   4      200.78      199.86      5.13 o
  -2  30   4        8.53       12.35      1.90 o
  -1  30   4      449.67      474.22      6.37 o
   0  30   4      483.50      442.48      8.07 o
   1  30   4      585.40      543.16      9.98 o
   2  30   4      391.15      358.97      8.68 o
   3  30   4       63.87       53.08      4.44 o
   4  30   4        4.36       -0.24      3.64 o
   5  30   4      378.06      380.00     10.01 o
   6  30   4       80.81       68.24      4.95 o
   7  30   4        1.62        1.16      3.79 o
   8  30   4       42.34       53.53      5.22 o
  -7  31   4        0.03        1.66      3.64 o
  -6  31   4       75.12       72.86      4.62 o
  -5  31   4      160.24      164.45      5.75 o
  -4  31   4       42.36       32.10      3.17 o
  -3  31   4       22.42       22.06      2.59 o
  -2  31   4      124.81      134.63      3.82 o
  -1  31   4       69.29       87.34      4.80 o
   0  31   4      366.43      340.79      8.15 o
   1  31   4      177.60      189.32      8.92 o
   2  31   4        8.05       18.28      3.19 o
   3  31   4       16.85       22.94      3.61 o
   4  31   4       33.13       27.43      3.92 o
   5  31   4       91.52       81.23      5.23 o
   6  31   4        8.05       10.39      3.71 o
   7  31   4        0.93       -3.58      3.58 o
  -7  32   4        3.10       -1.31      4.26 o
  -6  32   4       20.55       29.54      4.37 o
  -5  32   4      108.98      122.40      6.07 o
  -4  32   4      197.42      181.47      5.59 o
  -3  32   4       80.52       67.44      4.38 o
  -2  32   4      436.34      434.35      8.81 o
  -1  32   4      450.39      405.72      9.13 o
   0  32   4     1156.23     1032.14     17.83 o
   1  32   4      182.66      165.00      6.39 o
   2  32   4        6.30        7.50      3.07 o
   3  32   4      540.22      505.26     11.30 o
   4  32   4        9.46        5.67      3.34 o
   5  32   4       11.18       13.55      3.96 o
   6  32   4        0.08       -1.87      3.39 o
   7  32   4       25.79       36.22      4.87 o
  -7  33   4       99.96      100.70      7.24 o
  -6  33   4       15.02       10.91      5.34 o
  -5  33   4       10.97        5.31      4.06 o
  -4  33   4       96.11       98.67      6.19 o
  -3  33   4        6.96        8.72      3.18 o
  -2  33   4       77.68       82.74      4.02 o
  -1  33   4      253.76      239.04      6.87 o
   0  33   4      269.77      283.23      7.66 o
   1  33   4       87.28       78.94      4.46 o
   2  33   4      148.08      151.95      6.04 o
   3  33   4      390.11      411.54     10.07 o
   4  33   4        0.16        0.30      3.18 o
   5  33   4       59.07       51.09      4.99 o
   6  33   4      436.98      426.42     10.62 o
   7  33   4       47.39       55.57      6.17 o
  -7  34   4       58.15       52.91      6.99 o
  -6  34   4        4.79        3.96      5.11 o
  -5  34   4      192.72      182.38      8.44 o
  -4  34   4        0.86       -1.14      4.20 o
  -3  34   4      249.67      261.73      7.77 o
  -2  34   4       93.10      109.67      6.24 o
  -1  34   4       37.11       48.38      3.72 o
   0  34   4        3.32       10.50      3.05 o
   1  34   4      365.01      347.75      8.79 o
   2  34   4      376.82      355.41      9.12 o
   3  34   4      710.77      680.62     14.09 o
   4  34   4        0.56       -0.65      3.26 o
   5  34   4        0.13       -3.38      3.38 o
   6  34   4        0.24        2.79      3.73 o
   7  34   4        3.34       -1.48      3.68 o
  -7  35   4      634.72      693.54     23.18 o
  -6  35   4      154.67      151.09      8.09 o
  -5  35   4       81.56       74.37      6.18 o
  -4  35   4       20.85       19.29      4.44 o
  -3  35   4      106.42      111.16      5.46 o
  -2  35   4      109.71       98.20      5.15 o
  -1  35   4      205.21      205.43      6.60 o
   0  35   4       82.17       85.27      4.63 o
   1  35   4       18.20       28.61      3.67 o
   2  35   4        8.48       13.06      3.36 o
   3  35   4        7.75       18.47      3.67 o
   4  35   4       23.66       25.01      4.05 o
   5  35   4      194.79      206.26      7.98 o
   6  35   4       17.78       19.54      4.27 o
   7  35   4        0.19        0.44      3.99 o
  -6  36   4        1.13       -1.16      4.65 o
  -5  36   4      153.50      156.60      8.52 o
  -4  36   4      211.66      194.87      8.28 o
  -3  36   4       72.49       63.34      5.35 o
  -2  36   4      494.83      446.14     10.57 o
  -1  36   4      208.58      198.51      6.65 o
   0  36   4       16.07       16.08      3.40 o
   1  36   4      431.78      377.83      9.44 o
   2  36   4      131.35      129.12      5.93 o
   3  36   4        4.39        2.99      3.47 o
   4  36   4      188.61      192.42      7.58 o
   5  36   4      217.38      203.99      8.12 o
   6  36   4       49.49       56.24      5.12 o
  -6  37   4       37.76       57.47      6.20 o
  -5  37   4       59.24       45.89      5.72 o
  -4  37   4       11.63       17.04      4.41 o
  -3  37   4      274.46      271.56      8.24 o
  -2  37   4        5.30       16.36      3.66 o
  -1  37   4        1.73        7.36      3.22 o
   0  37   4        6.20        4.31      3.11 o
   1  37   4      830.76      768.55     15.07 o
   2  37   4      508.62      494.84     11.53 o
   3  37   4        0.07       -2.36      3.30 o
   4  37   4      156.23      161.94      7.26 o
   5  37   4      293.22      290.32      9.65 o
   6  37   4       70.63       69.06      7.86 o
  -6  38   4     1099.19     1091.04     24.16 o
  -5  38   4      328.06      308.85     11.06 o
  -4  38   4       10.04        9.26      4.28 o
  -3  38   4      170.75      164.88      7.73 o
  -2  38   4        0.05        2.41      3.41 o
  -1  38   4        2.67        2.81      3.17 o
   0  38   4      169.18      158.94      6.43 o
   1  38   4       97.31      113.90      6.19 o
   2  38   4       68.46       76.87      7.61 o
   3  38   4        5.45        5.91      3.66 o
   4  38   4       58.66       64.06      5.26 o
   5  38   4       37.50       27.98      5.00 o
   6  38   4       12.65        9.62      4.27 o
  -6  39   4      271.48      287.54     11.36 o
  -5  39   4       12.19       13.72      5.08 o
  -4  39   4      107.35      106.64      7.10 o
  -3  39   4       32.00       27.52      4.91 o
  -2  39   4       47.33       46.12      4.59 o
  -1  39   4       52.39       58.55      5.36 o
   0  39   4        5.77       12.48      3.99 o
   1  39   4       32.35       35.31      4.61 o
   2  39   4       40.44       51.60      5.79 o
   3  39   4       19.49       14.42      4.00 o
   4  39   4       30.24       22.62      4.36 o
   5  39   4       68.61       73.83      5.93 o
  -5  40   4       32.83       38.86      5.76 o
  -4  40   4      478.88      522.59     14.42 o
  -3  40   4       60.69       62.80      5.78 o
  -2  40   4      149.29      165.27      6.88 o
  -1  40   4       69.80       68.12      4.97 o
   0  40   4      318.46      286.52      8.60 o
   1  40   4       67.91       72.39      4.99 o
   2  40   4      228.57      230.49      8.00 o
   3  40   4       50.90       55.59      5.07 o
   4  40   4       23.46       35.10      6.46 o
   5  40   4      109.77      119.30      6.17 o
  -5  41   4       10.21       -1.39      4.90 o
  -4  41   4      101.67      114.78      7.34 o
  -3  41   4      125.96      116.51      7.15 o
  -2  41   4      143.16      142.23      6.53 o
  -1  41   4       20.19       18.14      4.10 o
   0  41   4        0.66       15.19      3.98 o
   1  41   4      354.10      348.88      9.73 o
   2  41   4       72.23       85.74      5.64 o
   3  41   4        2.47        3.10      3.72 o
   4  41   4      115.00      120.14      6.69 o
   5  41   4      233.48      230.55      8.85 o
  -4  42   4      316.29      301.55     11.51 o
  -3  42   4        1.19        1.33      4.27 o
  -2  42   4      131.28      122.35      6.41 o
  -1  42   4      136.99      160.68      7.15 o
   0  42   4     1082.40     1050.02     20.86 o
   1  42   4       15.17       28.94      4.14 o
   2  42   4      118.04      122.92      6.42 o
   3  42   4      176.60      176.85      8.55 o
   4  42   4       10.45        9.60      4.14 o
  -4  43   4      199.47      208.96      9.52 o
  -3  43   4       53.19       49.02      6.53 o
  -2  43   4       30.38       36.16      4.85 o
  -1  43   4     2180.46     2136.08     35.10 o
   0  43   4      127.05      169.16      7.18 o
   1  43   4      107.00       98.95      5.84 o
   2  43   4      106.07      103.32      7.34 o
   3  43   4       11.13        7.80      4.53 o
   4  43   4        0.49       -2.01      3.89 o
  -4  44   4       46.74       45.84      8.57 o
  -3  44   4      185.24      182.67      8.92 o
  -2  44   4      309.89      297.06      9.65 o
   0  44   4        8.10       18.17      4.77 o
   1  44   4      123.54      119.02      6.42 o
   2  44   4       22.60       23.60      5.55 o
   3  44   4       90.78       84.72      6.58 o
  -3  45   4      253.19      248.97     10.22 o
  -2  45   4      125.49      122.09      7.65 o
  -1  45   4      507.59      556.90     13.50 o
   0  45   4       95.41       96.48      6.86 o
   1  45   4        3.87        5.56      3.87 o
   2  45   4        1.16        4.30      3.90 o
   3  45   4       35.03       37.26      5.08 o
  -2  46   4      216.54      196.46      9.26 o
  -1  46   4       91.36      109.55      6.58 o
   0  46   4      385.16      391.32     12.69 o
   1  46   4       67.65       68.71      5.51 o
   2  46   4        0.49       -1.30      3.69 o
  -1  47   4       26.48       27.78      4.82 o
   0  47   4      610.76      592.08     16.13 o
   1  47   4      529.31      510.21     13.05 o
 -10   1   5      734.02      751.08     18.57 o
  -9   1   5      115.88      132.84      7.57 o
  -8   1   5     1170.92     1182.54     23.80 o
  -7   1   5        2.46       -3.37      3.62 o
  -6   1   5      758.17      740.52     12.29 o
  -5   1   5      590.01      571.75      8.73 o
  -4   1   5     5208.46     5159.27     48.66 o
  -3   1   5      167.42      181.73      3.47 o
  -2   1   5     6384.31     6773.48     53.61 o
  -1   1   5     2712.88     3013.01     22.52 o
   0   1   5      977.59      951.11     11.31 o
   1   1   5      531.01      677.85      7.21 o
   2   1   5     1027.82     1110.46      9.80 o
   3   1   5     4213.49     4567.52     35.37 o
   4   1   5       10.86       13.26      1.20 o
   5   1   5        8.96        4.56      1.28 o
   6   1   5        5.65        4.28      2.16 o
   7   1   5       19.71       21.90      2.30 o
   8   1   5      546.50      542.58     10.95 o
   9   1   5      431.36      433.39     13.01 o
  10   1   5      388.17      391.35     12.96 o
 -10   2   5       21.91       15.82      5.74 o
  -9   2   5      660.05      664.88     17.38 o
  -8   2   5      372.69      376.08     11.20 o
  -7   2   5       33.27       30.10      4.41 o
  -6   2   5      136.20      135.99      4.33 o
  -5   2   5       76.16       83.06      3.33 o
  -4   2   5       88.43       93.14      2.40 o
  -3   2   5     3025.96     3311.96     29.77 o
  -2   2   5       88.84       58.82      1.85 o
  -1   2   5      372.78      419.08      3.97 o
   0   2   5     1913.51     2298.26     17.48 o
   1   2   5     3781.71     4073.63     30.43 o
   2   2   5     1128.12     1236.01     10.79 o
   3   2   5      801.53      777.26      6.83 o
   4   2   5     1479.42     1513.96     14.00 o
   5   2   5      131.73      119.43      2.35 o
   6   2   5      206.39      190.41      4.15 o
   7   2   5       26.50       25.75      2.32 o
   8   2   5      559.00      578.51     11.43 o
   9   2   5        1.36        4.78      4.71 o
  10   2   5      175.03      199.60      9.55 o
 -10   3   5       95.66       98.28      7.73 o
  -9   3   5       26.90       39.28      9.09 o
  -8   3   5        0.79       -2.88      4.07 o
  -7   3   5       14.48       15.24      4.02 o
  -6   3   5      159.91      164.00      5.63 o
  -5   3   5        3.88        3.53      2.19 o
  -4   3   5      473.11      490.94      7.34 o
  -3   3   5        0.59        0.72      1.24 o
  -2   3   5     4008.72     4053.30     31.44 o
  -1   3   5     2897.09     3361.23     26.77 o
   0   3   5     6794.56     7449.88     54.50 o
   1   3   5     2041.09     2440.71     17.92 o
   2   3   5      393.59      396.30      4.12 o
   3   3   5      588.69      693.65      6.64 o
   4   3   5      109.57       97.37      1.94 o
   5   3   5      664.29      632.55      7.55 o
   6   3   5      385.26      343.22      5.57 o
   7   3   5        0.07       -1.93      1.93 o
   8   3   5      172.74      188.72      6.29 o
   9   3   5       49.89       50.82      5.78 o
  10   3   5       19.03       27.22      6.85 o
 -10   4   5       30.63       10.69      5.62 o
  -9   4   5       44.13       49.62      7.05 o
  -8   4   5      103.62      108.64      6.71 o
  -7   4   5      104.55      104.66      6.09 o
  -6   4   5      590.75      587.67     10.26 o
  -5   4   5      241.33      235.84      5.23 o
  -4   4   5     1051.29     1017.42     11.13 o
  -3   4   5     6122.24     6652.09     58.47 o
  -2   4   5      374.57      305.18      3.26 o
  -1   4   5     1531.67     1754.07     13.87 o
   0   4   5       16.29       40.70      2.11 o
   1   4   5     1124.54     1249.79      9.54 o
   2   4   5     2094.51     2234.88     18.77 o
   3   4   5     1008.38     1169.81     10.16 o
   4   4   5     1569.18     1660.33     15.32 o
   5   4   5      121.65      126.16      3.37 o
   6   4   5      124.75      118.48      3.41 o
   7   4   5        0.16        0.40      1.96 o
   8   4   5      388.74      395.27     10.22 o
   9   4   5       27.14       32.10      4.44 o
  10   4   5        6.59       14.21      5.18 o
 -10   5   5        1.07       -4.94      4.94 o
  -9   5   5       13.31        4.54      5.05 o
  -8   5   5      435.87      456.70     12.64 o
  -7   5   5       19.64       15.34      4.21 o
  -6   5   5       40.24       33.94      3.73 o
  -5   5   5      133.53      141.95      4.28 o
  -4   5   5       22.31       41.25      1.84 o
  -3   5   5     1581.50     1784.53     15.75 o
  -2   5   5     1689.96     1605.03     12.28 o
  -1   5   5      825.91      885.25      6.96 o
   0   5   5     6564.46     6932.95     59.40 o
   1   5   5       89.22      117.25      1.95 o
   2   5   5        5.47        8.05      0.97 o
   3   5   5     1308.83     1499.97     13.07 o
   4   5   5      551.36      543.81      5.24 o
   5   5   5      242.37      261.26      5.00 o
   6   5   5      173.27      188.06      5.44 o
   7   5   5        0.58       -0.68      1.98 o
   8   5   5     1099.96     1076.24     19.77 o
   9   5   5        5.88        9.89      4.36 o
  10   5   5        0.90        4.71      5.79 o
 -10   6   5       81.89       87.44      7.60 o
  -9   6   5       98.49       96.36      6.92 o
  -8   6   5        3.39        6.06      4.65 o
  -7   6   5       31.28       29.81      4.61 o
  -6   6   5        0.15       -2.07      2.07 o
  -5   6   5     1254.33     1286.48     16.46 o
  -4   6   5     1079.09     1080.69     13.26 o
  -3   6   5      673.95      632.55      5.63 o
  -2   6   5       48.81       54.31      1.30 o
  -1   6   5     4395.84     4878.25     39.96 o
   0   6   5      641.05      710.21      6.72 o
   1   6   5      805.48      692.58      5.99 o
   2   6   5      460.88      496.65      4.96 o
   3   6   5       12.35        1.40      0.62 o
   4   6   5      603.37      592.06      5.62 o
   5   6   5       77.03       79.15      3.81 o
   6   6   5      339.93      361.15      6.15 o
   7   6   5        3.17        1.29      2.28 o
   8   6   5       45.56       51.34      3.71 o
   9   6   5       12.44       24.26      4.93 o
  10   6   5       14.81       23.36      5.24 o
 -10   7   5       48.55       44.37      6.40 o
  -9   7   5       57.73       48.93      5.94 o
  -8   7   5        2.98       -1.15      4.35 o
  -7   7   5       80.82       70.50      5.45 o
  -6   7   5       18.87       19.65      2.56 o
  -5   7   5      220.32      235.92      5.25 o
  -4   7   5     1366.94     1454.16     17.39 o
  -3   7   5       47.12       48.44      1.46 o
  -2   7   5     1000.27     1067.29      8.47 o
  -1   7   5     2497.55     2728.06     23.80 o
   0   7   5     2541.00     2579.85     20.72 o
   1   7   5     2064.14     2453.86     20.55 o
   2   7   5      152.08      177.92      2.08 o
   3   7   5      128.70      123.46      2.10 o
   4   7   5      683.86      685.95      6.30 o
   5   7   5       57.94       53.14      2.71 o
   6   7   5      201.05      227.14      5.11 o
   7   7   5        6.59        7.99      2.69 o
   8   7   5       10.53        9.01      3.34 o
   9   7   5      153.37      171.78      7.54 o
  10   7   5      230.62      253.95     10.65 o
 -10   8   5       32.43       19.57      5.74 o
  -9   8   5       30.31       27.56      5.50 o
  -8   8   5       11.92       -0.73      4.26 o
  -7   8   5        0.88       -0.93      3.68 o
  -6   8   5       14.66        9.09      2.42 o
  -5   8   5      249.68      265.88      5.52 o
  -4   8   5      836.91      811.79      9.19 o
  -3   8   5      336.87      340.80      3.60 o
  -2   8   5       16.84       20.44      0.99 o
  -1   8   5       99.40      161.96      2.49 o
   0   8   5     3055.92     3231.03     25.09 o
   1   8   5     5713.96     6222.39     50.79 o
   2   8   5     2158.67     2432.32     21.42 o
   3   8   5      129.99      133.42      2.39 o
   4   8   5     3306.06     3446.55     36.12 o
   5   8   5        4.70        4.10      2.10 o
   6   8   5      115.62       99.47      3.98 o
   7   8   5       53.11       41.94      3.27 o
   8   8   5      284.03      300.61      7.18 o
   9   8   5       11.20       14.89      4.64 o
  10   8   5       76.73      108.62      7.85 o
 -10   9   5       29.68       34.05      6.13 o
  -9   9   5        8.29        3.08      4.67 o
  -8   9   5      212.88      193.45      8.49 o
  -7   9   5       11.38        6.10      3.94 o
  -6   9   5      318.27      263.52      5.88 o
  -5   9   5        0.35       -1.90      2.02 o
  -4   9   5      173.00      196.34      4.29 o
  -3   9   5     1466.99     1500.45     12.25 o
  -2   9   5      781.01      775.51      6.62 o
  -1   9   5      799.52      891.08      7.37 o
   0   9   5      173.00      213.29      3.05 o
   1   9   5     2162.52     2302.81     17.61 o
   2   9   5       81.78       98.42      1.70 o
   3   9   5      182.70      164.48      2.84 o
   4   9   5       82.53      112.40      2.43 o
   5   9   5       27.28       30.40      2.72 o
   6   9   5      243.39      251.89      6.66 o
   7   9   5        0.57        1.99      2.50 o
   8   9   5       35.94       46.46      4.21 o
   9   9   5        0.97        5.19      4.06 o
  10   9   5       31.05       43.93      6.27 o
 -10  10   5      268.15      286.23     11.16 o
  -9  10   5       50.95       35.26      5.66 o
  -8  10   5       74.07       78.63      6.19 o
  -7  10   5       95.83       90.53      6.02 o
  -6  10   5      100.63       84.55      3.62 o
  -5  10   5      192.13      190.48      4.19 o
  -4  10   5      172.60      188.78      3.29 o
  -3  10   5      403.57      381.21      3.96 o
  -2  10   5        1.44        4.42      0.72 o
  -1  10   5      821.81      885.69      7.61 o
   0  10   5     3643.65     3810.26     32.13 o
   1  10   5      164.43      196.53      2.73 o
   2  10   5      360.65      326.99      3.95 o
   3  10   5      640.40      636.73      7.77 o
   4  10   5      606.88      654.70      8.41 o
   5  10   5        0.93       -0.67      2.17 o
   6  10   5        2.54        4.34      2.43 o
   7  10   5       94.31       98.50      4.74 o
   8  10   5      219.47      237.67      7.22 o
   9  10   5       22.85       18.80      4.32 o
  10  10   5       42.75       50.63      8.63 o
 -10  11   5        6.37        0.34      5.29 o
  -9  11   5      164.90      170.52      8.69 o
  -8  11   5      287.18      312.90     14.89 o
  -7  11   5        0.01       -3.48      3.48 o
  -6  11   5      682.74      643.66     10.06 o
  -5  11   5        2.75        8.95      1.98 o
  -4  11   5      927.41      948.35      9.13 o
  -3  11   5       39.51       39.66      1.42 o
  -2  11   5      829.56      798.28      7.88 o
  -1  11   5     1025.94     1114.97      9.83 o
   0  11   5     2354.51     2412.09     19.13 o
   1  11   5      197.01      182.66      2.44 o
   2  11   5      426.61      387.04      4.49 o
   3  11   5      822.33      849.98      8.12 o
   4  11   5       16.33       18.12      1.38 o
   5  11   5      696.06      724.61     11.15 o
   6  11   5      444.92      381.21      7.50 o
   7  11   5       11.63       10.51      3.43 o
   8  11   5      205.02      199.62      6.86 o
   9  11   5       62.89       69.64      5.55 o
  -9  12   5      237.43      249.71     10.96 o
  -8  12   5      206.33      230.74      9.20 o
  -7  12   5       15.15       19.90      4.32 o
  -6  12   5        5.82        6.95      2.93 o
  -5  12   5      190.42      220.22      4.42 o
  -4  12   5      155.82      180.76      3.08 o
  -3  12   5      835.93      766.74      6.77 o
  -2  12   5       51.21       62.65      1.46 o
  -1  12   5      316.90      360.67      3.71 o
   0  12   5      475.11      511.56      4.93 o
   1  12   5      403.60      448.80      4.73 o
   2  12   5        7.83        5.57      0.89 o
   3  12   5      165.41      183.31      2.82 o
   4  12   5       44.26       42.99      2.24 o
   5  12   5      141.67      124.60      4.16 o
   6  12   5      148.77      136.94      4.65 o
   7  12   5       29.18       32.03      3.65 o
   8  12   5        0.87        3.70      3.46 o
   9  12   5        2.83       -2.73      3.73 o
  -9  13   5        7.34       -2.13      4.95 o
  -8  13   5      250.61      243.04     14.14 o
  -7  13   5        0.40       -2.54      3.70 o
  -6  13   5      247.84      250.26      8.24 o
  -5  13   5     1428.89     1380.55     15.60 o
  -4  13   5       81.07       56.27      1.93 o
  -3  13   5       86.50       99.37      1.94 o
  -2  13   5        0.04       -0.14      0.83 o
  -1  13   5      486.94      518.22      4.76 o
   0  13   5      786.62      763.74      6.70 o
   1  13   5       27.88       39.64      1.19 o
   2  13   5      381.72      357.59      4.00 o
   3  13   5     2120.18     2047.35     18.29 o
   4  13   5      759.65      792.19     14.05 o
   5  13   5       28.69       23.46      2.97 o
   6  13   5      529.38      460.48      9.45 o
   7  13   5       17.28       16.18      3.22 o
   8  13   5       42.12       55.95      4.44 o
   9  13   5      183.38      181.98      7.79 o
  -9  14   5       61.17       55.44      6.44 o
  -8  14   5        0.63        5.53      4.49 o
  -7  14   5        1.42       -0.20      3.69 o
  -6  14   5     1022.32     1006.77     19.96 o
  -5  14   5      188.46      193.55      4.24 o
  -4  14   5      749.78      700.48      7.23 o
  -3  14   5      108.11      122.07      2.17 o
  -2  14   5       41.06       30.75      1.23 o
  -1  14   5       22.57       46.46      1.33 o
   0  14   5     1897.93     1821.08     16.17 o
   1  14   5     2794.04     2922.84     23.11 o
   2  14   5      241.66      213.62      2.91 o
   3  14   5     1006.42     1034.73     11.23 o
   4  14   5       72.10      112.46      3.23 o
   5  14   5       18.45       16.36      2.76 o
   6  14   5      563.92      520.35     10.30 o
   7  14   5      282.24      267.84      7.37 o
   8  14   5       31.61       40.91      5.34 o
   9  14   5       27.06       25.48      5.50 o
  -9  15   5      191.01      207.25      9.51 o
  -8  15   5       10.67        6.39      4.37 o
  -7  15   5      629.95      627.72     14.89 o
  -6  15   5        7.84        6.78      2.74 o
  -5  15   5      663.71      637.89      8.55 o
  -4  15   5       14.31       24.91      1.64 o
  -3  15   5      114.07      137.15      2.44 o
  -2  15   5      608.69      616.06      6.72 o
  -1  15   5      145.29      198.40      2.62 o
   0  15   5      711.91      742.65      7.04 o
   1  15   5       51.11       56.29      1.55 o
   2  15   5      767.57      804.98      9.87 o
   3  15   5      148.32      164.84      2.92 o
   4  15   5      270.44      233.21      5.35 o
   5  15   5      229.47      231.84      6.17 o
   6  15   5        7.47       12.03      3.25 o
   7  15   5        0.00        3.21      3.07 o
   8  15   5      304.81      308.76      8.57 o
   9  15   5       68.96       74.35      6.05 o
  -9  16   5      673.30      758.99     20.46 o
  -8  16   5        7.03       11.37      4.61 o
  -7  16   5       35.90       48.30      5.13 o
  -6  16   5      372.93      359.62      7.93 o
  -5  16   5        9.76        8.25      1.98 o
  -4  16   5       34.83       33.83      1.74 o
  -3  16   5      356.95      389.79      4.76 o
  -2  16   5     2191.90     2159.42     21.06 o
  -1  16   5      764.07      815.25      8.19 o
   0  16   5      536.83      525.96      5.20 o
   1  16   5      323.94      255.77      3.15 o
   2  16   5     1528.98     1451.16     15.18 o
   3  16   5       65.15       58.09      2.01 o
   4  16   5     1310.97     1195.60     17.90 o
   5  16   5        6.59        7.73      2.68 o
   6  16   5      152.08      128.60      5.14 o
   7  16   5      115.15      111.00      5.20 o
   8  16   5       96.37       94.98      5.32 o
   9  16   5      105.45      133.48      7.06 o
  -9  17   5      280.72      278.65     10.66 o
  -8  17   5       56.14       61.67      5.88 o
  -7  17   5       19.38       23.53      3.55 o
  -6  17   5       19.52       14.47      3.02 o
  -5  17   5        6.12        6.35      1.95 o
  -4  17   5       25.71       27.51      1.71 o
  -3  17   5      423.71      408.80      4.65 o
  -2  17   5       21.89       21.73      1.35 o
  -1  17   5        8.14        7.51      0.96 o
   0  17   5     2188.62     2270.14     18.55 o
   1  17   5      425.21      458.52      4.95 o
   2  17   5      127.05      122.64      2.63 o
   3  17   5       31.63       24.32      1.69 o
   4  17   5       35.98       44.34      3.34 o
   5  17   5      153.31      124.98      4.79 o
   6  17   5       17.35       13.95      3.15 o
   7  17   5       18.74       19.79      3.47 o
   8  17   5        0.06        5.23      3.51 o
   9  17   5       28.00       33.99      4.89 o
  -9  18   5      269.06      280.10     10.76 o
  -8  18   5       88.45       84.82      5.08 o
  -7  18   5      193.00      191.29      6.34 o
  -6  18   5        1.41        1.90      2.62 o
  -5  18   5      389.69      395.90      6.27 o
  -4  18   5     1346.26     1235.31     11.61 o
  -3  18   5      882.58      861.29      8.50 o
  -2  18   5        0.26        0.94      1.03 o
  -1  18   5      274.12      260.60      3.04 o
   0  18   5     1584.00     1631.76     15.36 o
   1  18   5        1.98        2.23      0.80 o
   2  18   5     5353.07     5171.00     55.14 o
   3  18   5      683.51      707.65      9.10 o
   4  18   5     1523.94     1390.07     20.46 o
   5  18   5      153.26      138.19      5.06 o
   6  18   5        9.95        9.00      3.12 o
   7  18   5      131.74      128.81      5.58 o
   8  18   5      132.03      151.61      6.37 o
   9  18   5       20.68       23.17      4.70 o
  -9  19   5        8.75        8.45      3.94 o
  -8  19   5       17.79       21.19      3.73 o
  -7  19   5       51.32       51.76      4.03 o
  -6  19   5       15.44       12.30      2.94 o
  -5  19   5        2.94        4.50      2.12 o
  -4  19   5      237.18      230.27      3.57 o
  -3  19   5     1441.04     1359.29     12.54 o
  -2  19   5      573.45      557.98      7.15 o
  -1  19   5     2137.29     2155.70     16.53 o
   0  19   5      296.88      325.73      5.69 o
   1  19   5      128.44      122.97      2.43 o
   2  19   5       71.26       96.43      3.06 o
   3  19   5     1228.06     1160.97     17.24 o
   4  19   5     1162.24     1062.13     16.50 o
   5  19   5       59.45       56.87      6.31 o
   6  19   5      312.34      301.64      7.79 o
   7  19   5        3.21        4.00      3.17 o
   8  19   5      110.95      120.84      5.94 o
   9  19   5       17.99       23.51      4.78 o
  -9  20   5       93.08      102.66      5.82 o
  -8  20   5      102.87      124.43      5.98 o
  -7  20   5       60.42       60.01      4.21 o
  -6  20   5      391.37      396.48      8.54 o
  -5  20   5      171.29      172.29      4.52 o
  -4  20   5       62.94       58.36      2.07 o
  -3  20   5      760.77      717.48      7.45 o
  -2  20   5       64.11       74.16      1.92 o
  -1  20   5     1547.99     1477.25     13.54 o
   0  20   5        4.37       10.23      1.13 o
   1  20   5     1104.57     1129.50     12.95 o
   2  20   5      303.29      307.36      6.29 o
   3  20   5      426.44      386.50      6.58 o
   4  20   5      407.19      378.98      8.04 o
   5  20   5      178.93      168.47      5.81 o
   6  20   5       75.51       90.17      4.70 o
   7  20   5        8.91        8.19      3.41 o
   8  20   5      195.64      187.95      7.09 o
   9  20   5      585.16      608.44     14.69 o
  -9  21   5      540.24      595.27     14.19 o
  -8  21   5      227.78      229.56      7.29 o
  -7  21   5       14.20        8.79      3.17 o
  -6  21   5       16.30       14.78      3.06 o
  -5  21   5        1.24        5.08      2.08 o
  -4  21   5      260.77      256.64      3.84 o
  -3  21   5        0.58        0.76      1.34 o
  -2  21   5     2536.32     2425.18     20.98 o
  -1  21   5     1068.02     1091.73      9.39 o
   0  21   5       11.29       18.18      1.30 o
   1  21   5     5863.99     5716.87     63.05 o
   2  21   5       38.40       51.62      1.94 o
   3  21   5      240.99      209.56      5.64 o
   4  21   5      685.71      644.44     11.41 o
   5  21   5        6.16        7.37      2.79 o
   6  21   5       29.55       19.75      5.79 o
   7  21   5       33.18       38.83      4.07 o
   8  21   5       29.10       35.45      4.55 o
   9  21   5      598.43      614.09     14.89 o
  -9  22   5       93.91       94.10      7.46 o
  -8  22   5      345.08      385.04      9.53 o
  -7  22   5      171.24      180.31      7.01 o
  -6  22   5      434.76      419.74      8.82 o
  -5  22   5      227.05      201.78      4.98 o
  -4  22   5      661.01      623.48      7.32 o
  -3  22   5      315.17      294.86      4.07 o
  -2  22   5       33.88       32.15      1.99 o
  -1  22   5      301.02      318.48      3.92 o
   0  22   5      204.05      209.93      3.03 o
   1  22   5     1839.99     1982.07     26.12 o
   2  22   5      913.32      857.59     10.29 o
   3  22   5      275.98      261.20      6.33 o
   4  22   5      278.78      293.90      7.12 o
   5  22   5       21.61       20.97      3.11 o
   6  22   5       11.31        4.54      3.14 o
   7  22   5       28.10       32.93      4.10 o
   8  22   5        7.50       11.56      3.97 o
   9  22   5      126.67      140.90      9.71 o
  -8  23   5       51.24       54.14      5.98 o
  -7  23   5        8.98       11.98      3.29 o
  -6  23   5       10.50        1.54      2.35 o
  -5  23   5      132.79      124.54      3.98 o
  -4  23   5     1121.71     1107.78     12.48 o
  -3  23   5      506.83      524.31      5.96 o
  -2  23   5      158.48      146.17      2.79 o
  -1  23   5      104.52       94.60      2.23 o
   0  23   5     1221.43     1183.28     12.73 o
   1  23   5     1351.81     1286.15     14.56 o
   2  23   5     3361.47     3192.50     36.70 o
   3  23   5      254.48      257.83      6.39 o
   4  23   5        4.98        5.56      3.31 o
   5  23   5        0.12        3.10      2.89 o
   6  23   5       23.23       18.08      4.52 o
   7  23   5       18.95       23.76      3.99 o
   8  23   5      142.58      152.08      6.72 o
  -8  24   5      215.32      232.35      9.81 o
  -7  24   5      116.16      131.42      5.57 o
  -6  24   5      533.65      495.22      8.57 o
  -5  24   5       71.99       84.27      3.50 o
  -4  24   5     1458.11     1384.70     16.20 o
  -3  24   5      257.65      270.26      4.19 o
  -2  24   5      211.76      202.55      3.27 o
  -1  24   5      434.67      374.84      4.83 o
   0  24   5      233.19      261.69      4.00 o
   1  24   5      271.28      290.25      4.84 o
   2  24   5       74.82      111.84      8.70 o
   3  24   5        3.47        4.53      2.48 o
   4  24   5     1754.82     1654.64     24.38 o
   5  24   5      270.59      231.67      6.66 o
   6  24   5       26.46       32.24      3.84 o
   7  24   5      517.28      509.40     11.27 o
   8  24   5      159.60      165.65      7.05 o
  -8  25   5        5.13        1.72      5.06 o
  -7  25   5      376.95      386.22      9.43 o
  -6  25   5      126.92      127.17      4.36 o
  -5  25   5      187.62      202.79      5.01 o
  -4  25   5        1.13        7.10      2.08 o
  -3  25   5       97.02       88.96      2.70 o
  -2  25   5      172.04      164.10      3.36 o
  -1  25   5        0.87        2.25      1.62 o
   0  25   5     3120.03     2838.37     27.54 o
   1  25   5      137.14      142.57      4.56 o
   2  25   5     1378.23     1283.75     21.38 o
   3  25   5      710.46      670.62     11.81 o
   4  25   5      253.72      257.94      8.82 o
   5  25   5      341.13      304.49      7.77 o
   6  25   5      352.98      341.78      8.76 o
   7  25   5      229.84      215.51      7.45 o
   8  25   5       44.20       56.71      5.03 o
  -8  26   5      186.37      193.28      7.40 o
  -7  26   5       88.39       94.46      5.26 o
  -6  26   5      635.80      623.25     12.68 o
  -5  26   5      869.00      830.68     12.83 o
  -4  26   5      265.97      269.96      5.08 o
  -3  26   5      425.58      407.02      5.90 o
  -2  26   5      782.61      745.21      8.99 o
  -1  26   5       10.42        6.95      1.93 o
   0  26   5        7.30       25.97      7.87 o
   1  26   5       73.55       74.72      3.60 o
   2  26   5      137.03      148.65      5.00 o
   3  26   5       47.49       43.71      3.39 o
   4  26   5       29.81       31.33      3.44 o
   5  26   5       15.99       19.85      3.43 o
   6  26   5       37.87       59.30      4.52 o
   7  26   5        8.31        9.78      3.85 o
   8  26   5      432.05      473.65     11.42 o
  -8  27   5      167.39      186.58      7.39 o
  -7  27   5       13.50       10.71      3.75 o
  -6  27   5      318.61      340.01      8.50 o
  -5  27   5       66.45       64.47      4.63 o
  -4  27   5      102.76       96.33      3.89 o
  -3  27   5       23.31       23.65      1.95 o
  -2  27   5     1154.76     1094.47     12.31 o
  -1  27   5       11.52       10.55      1.95 o
   0  27   5     1606.22     1518.24     18.48 o
   1  27   5      723.33      619.30     10.84 o
   2  27   5      235.91      219.98      5.99 o
   3  27   5      160.88      166.31      5.46 o
   4  27   5       61.94       66.26      4.14 o
   5  27   5       68.70       67.48      4.42 o
   6  27   5     1773.02     1727.11     26.55 o
   7  27   5        6.44        1.90      3.66 o
   8  27   5      248.66      263.49      8.74 o
  -8  28   5      293.90      304.58      9.02 o
  -7  28   5       20.61       20.94      3.93 o
  -6  28   5       98.16      111.57      5.30 o
  -5  28   5       34.63       31.61      3.45 o
  -4  28   5      146.39      146.18      5.12 o
  -3  28   5       30.89       28.61      2.69 o
  -2  28   5      508.38      494.94      7.79 o
  -1  28   5       30.69       42.09      2.48 o
   0  28   5       51.69       46.70      6.05 o
   1  28   5      186.28      191.57      5.56 o
   2  28   5      772.15      730.64     12.62 o
   3  28   5      211.58      206.91      6.11 o
   4  28   5      195.71      185.08      6.11 o
   5  28   5       83.60       85.73      4.75 o
   6  28   5       63.14       64.83      4.81 o
   7  28   5      166.13      166.24      6.86 o
   8  28   5       49.82       50.34      5.10 o
  -8  29   5      498.57      528.21     12.04 o
  -7  29   5      190.11      184.47      6.95 o
  -6  29   5       17.05       13.09      3.57 o
  -5  29   5      938.44      926.77     15.56 o
  -4  29   5      181.61      180.28      5.52 o
  -3  29   5      974.98      926.78     13.61 o
  -2  29   5      393.06      392.94      6.70 o
  -1  29   5      125.33      127.39      4.02 o
   0  29   5        7.44       14.95      2.10 o
   1  29   5      812.29      720.10     13.50 o
   2  29   5        3.67       11.32      2.78 o
   3  29   5        6.73       10.66      2.92 o
   4  29   5      106.33       86.61      4.64 o
   5  29   5       97.92      100.78      5.19 o
   6  29   5       50.02       58.83      4.82 o
   7  29   5      170.02      176.33      7.07 o
   8  29   5      460.68      463.32     14.94 o
  -7  30   5      114.58      122.58      5.94 o
  -6  30   5       80.07       84.68      5.74 o
  -5  30   5      132.00      149.65      6.44 o
  -4  30   5       13.78       12.95      2.85 o
  -3  30   5      591.97      550.09      9.71 o
  -2  30   5       18.86       21.55      2.26 o
  -1  30   5     1790.53     1677.37     20.43 o
   0  30   5      793.21      743.00     14.61 o
   1  30   5      100.69      104.66      5.03 o
   2  30   5       59.06       58.88      3.77 o
   3  30   5       45.12       54.60      3.84 o
   4  30   5      177.22      174.95      6.12 o
   5  30   5       53.59       45.68      4.23 o
   6  30   5       10.03       12.86      3.79 o
   7  30   5      123.33      122.10      6.40 o
  -7  31   5       93.15       91.23      5.46 o
  -6  31   5       63.65       73.01      4.77 o
  -5  31   5      200.59      207.03      6.40 o
  -4  31   5       13.25       16.12      2.98 o
  -3  31   5        1.65        0.97      2.32 o
  -2  31   5        9.88       11.26      2.15 o
  -1  31   5      601.56      612.52     11.12 o
   0  31   5        2.67       14.96      3.17 o
   1  31   5     1163.00     1100.36     17.36 o
   2  31   5      260.95      251.25      6.82 o
   3  31   5        4.06        3.15      2.85 o
   4  31   5        2.41        5.53      3.19 o
   5  31   5        9.74       11.29      3.62 o
   6  31   5        3.14       -0.68      3.56 o
   7  31   5        6.56        4.41      3.97 o
  -7  32   5      156.31      163.78      7.61 o
  -6  32   5        9.87        2.91      3.35 o
  -5  32   5        0.03        2.26      2.96 o
  -4  32   5      340.87      338.88      7.86 o
  -3  32   5       14.27       10.12      3.25 o
  -2  32   5      701.50      652.05     11.76 o
  -1  32   5       90.91       92.67      4.22 o
   0  32   5      201.31      167.49      5.49 o
   1  32   5       60.72       68.39      4.78 o
   2  32   5        0.26        4.56      2.81 o
   3  32   5       29.05       23.61      3.40 o
   4  32   5       54.08       49.14      4.16 o
   5  32   5       88.61       95.18      5.31 o
   6  32   5      316.78      316.59      9.12 o
   7  32   5       39.23       37.92      4.80 o
  -7  33   5        6.88        4.75      5.01 o
  -6  33   5      141.78      149.00      8.11 o
  -5  33   5       56.11       46.13      5.40 o
  -4  33   5      149.85      149.74      7.30 o
  -3  33   5      108.90      115.78      9.37 o
  -2  33   5        7.44       12.47      3.07 o
  -1  33   5        2.70        0.77      2.57 o
   0  33   5       32.91       43.14      3.49 o
   1  33   5        5.20        7.69      2.88 o
   2  33   5      315.27      306.76      7.70 o
   3  33   5      558.58      552.45     12.79 o
   4  33   5      292.20      274.24      7.75 o
   5  33   5      236.47      238.19      7.68 o
   6  33   5       24.67       29.46      4.37 o
   7  33   5       11.96       11.05      4.52 o
  -7  34   5        3.41       -4.39      4.39 o
  -6  34   5       10.09        1.48      4.67 o
  -5  34   5        4.15        4.35      4.42 o
  -4  34   5        0.66        0.03      4.05 o
  -3  34   5      169.16      161.45      6.43 o
  -2  34   5       58.70       61.46      4.45 o
  -1  34   5       81.17       69.44      4.90 o
   0  34   5      246.80      244.14      6.62 o
   1  34   5      163.40      157.03      5.69 o
   2  34   5        1.75        9.20      2.99 o
   3  34   5        2.21       11.60      3.84 o
   4  34   5       97.94      102.53      5.32 o
   5  34   5       81.53       80.15      6.23 o
   6  34   5        1.20       -1.42      3.61 o
   7  34   5        7.96       21.65     11.41 o
  -6  35   5        2.36        6.07      8.07 o
  -5  35   5       16.52       12.73      4.74 o
  -4  35   5      121.68      125.49      7.11 o
  -3  35   5      140.86      142.96      6.09 o
  -2  35   5       99.49      116.96      5.59 o
  -1  35   5      135.22      140.35      5.26 o
   0  35   5        4.77       12.05      2.92 o
   1  35   5      168.47      191.65      6.23 o
   2  35   5      366.31      336.59      8.35 o
   3  35   5        4.92        6.43      3.23 o
   4  35   5        0.31        1.02      3.24 o
   5  35   5       35.09       43.07      4.54 o
   6  35   5        1.08        0.60      3.74 o
  -6  36   5       35.65       31.32      5.56 o
  -5  36   5       35.82       32.56      5.44 o
  -4  36   5       59.38       68.52      5.84 o
  -3  36   5       30.53       32.06      4.27 o
  -2  36   5        2.65        6.03      3.31 o
  -1  36   5      334.52      289.92      7.47 o
   0  36   5       13.67       10.39      3.06 o
   1  36   5     1081.74     1025.33     17.13 o
   2  36   5       71.31       96.68      4.97 o
   3  36   5        3.26        4.74      3.26 o
   4  36   5        2.76        0.85      3.35 o
   5  36   5       16.18        6.96      4.12 o
   6  36   5       26.73       24.83      6.10 o
  -6  37   5        0.72       -4.20      4.41 o
  -5  37   5      225.91      209.98      9.13 o
  -4  37   5      169.51      170.34      8.07 o
  -3  37   5        5.30        4.02      4.02 o
  -2  37   5      199.48      194.63      7.13 o
  -1  37   5        9.02        8.32      3.04 o
   0  37   5      218.64      219.38      6.56 o
   1  37   5      355.33      370.86      8.90 o
   2  37   5        4.34        8.04      3.63 o
   3  37   5      498.09      487.46     10.90 o
   4  37   5       55.10       57.52      5.35 o
   5  37   5      230.11      228.80      7.95 o
   6  37   5        0.03        3.02      3.92 o
  -5  38   5       91.23       85.45      6.92 o
  -4  38   5       35.67       39.55      5.49 o
  -3  38   5       48.83       45.87      5.36 o
  -2  38   5      257.47      258.80      8.28 o
  -1  38   5      133.80      119.39      5.16 o
   0  38   5      197.33      211.23      6.70 o
   1  38   5      330.51      335.01      9.30 o
   2  38   5      459.97      466.09     11.36 o
   3  38   5      103.75      119.25      5.68 o
   4  38   5        5.75        6.91      3.71 o
   5  38   5       37.48       50.37      4.89 o
  -5  39   5       12.56       12.17      6.13 o
  -4  39   5        0.25       -2.45      4.26 o
  -3  39   5        0.49       -3.76      3.76 o
  -2  39   5      370.86      369.17      9.86 o
  -1  39   5      165.62      151.88      6.53 o
   0  39   5      156.09      178.70      6.46 o
   1  39   5      218.12      248.28      8.17 o
   2  39   5      140.61      157.98      6.92 o
   3  39   5       17.06       18.92      3.86 o
   4  39   5       67.21       73.68      5.10 o
   5  39   5        1.20       -0.49      3.49 o
  -5  40   5      168.30      147.51      8.27 o
  -4  40   5       49.73       52.40      6.01 o
  -3  40   5        0.94       -1.72      4.11 o
  -2  40   5       15.16       25.35      4.19 o
  -1  40   5      147.81      152.83      6.61 o
   0  40   5      220.32      232.56      8.81 o
   1  40   5      676.43      677.19     14.64 o
   2  40   5        1.46        7.78      3.55 o
   3  40   5        0.92        3.12      3.50 o
   4  40   5      181.95      191.96      7.34 o
   5  40   5       99.66       96.99      6.22 o
  -4  41   5       44.31       41.18      5.51 o
  -3  41   5       38.71       25.44      5.18 o
  -2  41   5      198.37      200.86     10.57 o
  -1  41   5       71.97       79.39      5.44 o
   0  41   5      603.45      595.84     12.23 o
   1  41   5      474.92      507.26     11.21 o
   2  41   5      163.07      158.27      7.26 o
   3  41   5        0.71       -1.64      3.41 o
   4  41   5       11.03       14.45      3.93 o
  -4  42   5       74.09       69.67      6.32 o
  -3  42   5       15.54       14.90      4.94 o
  -2  42   5       40.13       49.16      5.00 o
  -1  42   5      457.13      447.82     11.57 o
   0  42   5      138.48      162.01      6.51 o
   1  42   5       19.74       49.63      4.61 o
   2  42   5       12.02       17.77      3.93 o
   3  42   5       60.71       56.10      5.37 o
   4  42   5        2.52       -0.23      3.60 o
  -4  43   5        0.48        1.97     10.23 o
  -3  43   5        0.03       -3.59      5.45 o
  -2  43   5       47.50       53.43      5.15 o
  -1  43   5      517.61      533.48     14.82 o
   0  43   5      123.68      126.95      6.02 o
   1  43   5      656.66      636.87     13.22 o
   2  43   5        4.93       11.71      3.81 o
   3  43   5        1.06        1.45      3.97 o
  -3  44   5       99.70       78.78      6.54 o
  -2  44   5       76.98       70.44      6.27 o
  -1  44   5      538.87      542.38     13.35 o
   0  44   5      222.16      227.99      8.68 o
   1  44   5        9.98       19.67      4.05 o
   2  44   5        0.11        1.76      3.60 o
   3  44   5        0.22        3.34      3.68 o
  -2  45   5        1.00       -2.06      4.47 o
  -1  45   5        8.12       20.02      4.91 o
   0  45   5       76.75       97.61      6.20 o
   1  45   5        4.29        7.63      3.72 o
   2  45   5       46.47       47.43      5.57 o
  -1  46   5       18.28       23.93      5.19 o
   0  46   5       44.98       48.73      5.24 o
   1  46   5       56.19       65.30      5.57 o
 -10   0   6      434.81      444.04     22.83 o
  -9   0   6      122.68      174.37     31.48 o
  -8   0   6      204.34      248.78     23.02 o
  -7   0   6      649.53      603.04     20.42 o
  -6   0   6       45.56       42.68      6.40 o
  -5   0   6      152.07      121.93      8.03 o
  -4   0   6        7.15        9.72      1.93 o
  -3   0   6       37.65       37.51      2.03 o
  -2   0   6     2865.94     3269.28     40.39 o
  -1   0   6     8356.81     8852.13     94.27 o
   0   0   6     1774.94     2188.03     30.85 o
   1   0   6      815.98      864.51     13.79 o
   2   0   6      295.05      274.72      4.56 o
   3   0   6     8101.48     8188.70     94.13 o
   4   0   6      234.40      229.32      4.44 o
   5   0   6      275.03      271.37     10.80 o
   6   0   6      398.79      423.45      9.17 o
   7   0   6      655.29      594.72     11.77 o
   8   0   6        2.56        6.65      4.46 o
   9   0   6      278.97      334.35     21.45 o
 -10   1   6        6.24       -3.35      5.79 o
  -9   1   6      188.99      200.26      9.22 o
  -8   1   6       10.78        9.40      4.55 o
  -7   1   6      198.56      187.95      7.76 o
  -6   1   6      347.53      360.45      9.88 o
  -5   1   6       14.08        8.43      1.84 o
  -4   1   6       60.92       59.68      1.88 o
  -3   1   6     1000.16     1026.51      9.02 o
  -2   1   6       58.82      106.36      2.25 o
  -1   1   6      448.84      390.38      3.80 o
   0   1   6      896.32      990.98      9.24 o
   1   1   6     3743.36     3810.15     38.62 o
   2   1   6      607.10      620.61      5.98 o
   3   1   6      170.13      179.81      2.94 o
   4   1   6       55.14       58.42      1.65 o
   5   1   6       75.62       57.49      4.03 o
   6   1   6      156.21      145.18      3.88 o
   7   1   6       83.20       78.47      3.21 o
   8   1   6      132.06      144.50      5.73 o
   9   1   6       96.89      118.71      7.38 o
 -10   2   6       34.71       36.26      6.10 o
  -9   2   6       57.40       63.69      6.51 o
  -8   2   6        9.54        8.11      4.42 o
  -7   2   6       45.36       41.25      4.90 o
  -6   2   6       32.36       33.69      4.27 o
  -5   2   6       48.24       53.91      2.92 o
  -4   2   6       44.88       47.73      1.79 o
  -3   2   6      348.86      370.91      4.85 o
  -2   2   6     1598.35     1868.23     15.05 o
  -1   2   6       16.48       11.49      1.10 o
   0   2   6       23.79       17.90      0.75 o
   1   2   6      676.92      780.09      7.30 o
   2   2   6       37.31       65.31      2.43 o
   3   2   6     1555.34     1604.19     14.07 o
   4   2   6       86.52       91.11      1.98 o
   5   2   6      115.54      110.63      4.59 o
   6   2   6        0.39       -0.50      2.03 o
   7   2   6      291.69      276.93      5.91 o
   8   2   6       15.54       18.45      3.47 o
   9   2   6        8.56       17.95      4.81 o
 -10   3   6       62.24       52.86      6.59 o
  -9   3   6      451.81      450.16     14.24 o
  -8   3   6      194.24      193.88      8.46 o
  -7   3   6      278.15      259.51      9.18 o
  -6   3   6      110.28      113.77      4.70 o
  -5   3   6     1365.83     1254.84     13.08 o
  -4   3   6      115.75      129.39      2.65 o
  -3   3   6     3311.63     3506.14     29.23 o
  -2   3   6       50.86       52.79      1.60 o
  -1   3   6      282.70      304.62      3.32 o
   0   3   6     1907.75     1941.35     14.50 o
   1   3   6      474.13      546.10      4.89 o
   2   3   6     5765.41     6343.43     51.69 o
   3   3   6        9.13        5.44      1.27 o
   4   3   6      159.56      155.99      2.52 o
   5   3   6     2830.30     2754.41     27.99 o
   6   3   6      141.25      134.78      3.77 o
   7   3   6       46.36       42.60      2.72 o
   8   3   6       48.39       55.39      4.19 o
   9   3   6      112.74      118.38      7.41 o
 -10   4   6       14.43        1.28      7.44 o
  -9   4   6        1.03       -0.96      4.76 o
  -8   4   6       10.95        0.98      4.52 o
  -7   4   6      473.60      481.61     12.39 o
  -6   4   6        0.56       -0.27      2.68 o
  -5   4   6     1309.23     1287.02     13.36 o
  -4   4   6     1265.53     1313.70     14.60 o
  -3   4   6      169.86      168.27      3.04 o
  -2   4   6      683.16      739.54      6.58 o
  -1   4   6      887.59      939.51      8.21 o
   0   4   6      214.91      265.02      2.72 o
   1   4   6       74.07       96.08      1.37 o
   2   4   6       52.78       55.46      1.84 o
   3   4   6      834.55      848.02      8.11 o
   4   4   6     1862.02     1848.66     17.84 o
   5   4   6     6752.75     6305.09     61.18 o
   6   4   6       54.27       48.20      2.71 o
   7   4   6       30.31       35.28      2.61 o
   8   4   6      372.90      389.31     10.20 o
   9   4   6       77.64       76.06      5.50 o
  -9   5   6       62.96       67.12      6.57 o
  -8   5   6        5.27       -3.97      4.31 o
  -7   5   6       69.86       80.01      5.73 o
  -6   5   6       49.51       40.99      3.48 o
  -5   5   6     1454.40     1407.20     14.42 o
  -4   5   6       90.73       93.64      2.31 o
  -3   5   6       51.91       53.35      1.56 o
  -2   5   6      308.95      346.30      3.67 o
  -1   5   6        0.77        1.22      0.82 o
   0   5   6      556.10      647.49      5.85 o
   1   5   6      287.79      300.74      2.92 o
   2   5   6     1659.94     1746.95     15.05 o
   3   5   6        7.61        9.29      1.29 o
   4   5   6     3914.70     3973.29     45.17 o
   5   5   6      439.45      438.66      6.58 o
   6   5   6      539.54      524.80      7.48 o
   7   5   6      268.10      240.05      5.01 o
   8   5   6       91.92      108.29      5.03 o
   9   5   6       62.49       76.68      6.03 o
  -9   6   6       59.21       53.85      7.50 o
  -8   6   6        1.71       -3.19      4.32 o
  -7   6   6      497.50      514.07     12.84 o
  -6   6   6        1.56       -1.29      2.60 o
  -5   6   6     5247.01     5120.19     52.65 o
  -4   6   6        2.66        2.84      1.38 o
  -3   6   6       57.50       60.38      1.61 o
  -2   6   6     1397.68     1512.96     12.08 o
  -1   6   6       10.98       11.61      0.94 o
   0   6   6     1037.05     1144.25     10.47 o
   1   6   6      200.68      229.18      2.47 o
   2   6   6       48.49       61.38      1.53 o
   3   6   6        4.40        5.09      1.26 o
   4   6   6     2059.65     2106.29     27.75 o
   5   6   6     1874.92     1727.27     18.49 o
   6   6   6      129.74      128.14      3.70 o
   7   6   6      158.36      156.76      4.32 o
   8   6   6       55.39       63.59      4.01 o
   9   6   6       30.70       29.73      4.71 o
  -9   7   6       12.23        7.62      5.26 o
  -8   7   6       74.21       73.48      6.24 o
  -7   7   6       55.02       29.93      4.61 o
  -6   7   6       50.59       43.89      3.47 o
  -5   7   6     5324.70     4738.15     47.30 o
  -4   7   6     3567.79     3705.18     41.06 o
  -3   7   6      198.61      225.19      2.98 o
  -2   7   6      507.42      569.16      5.49 o
  -1   7   6      425.35      409.38      4.00 o
   0   7   6      346.21      298.33      3.20 o
   1   7   6       14.61       22.12      0.88 o
   2   7   6       54.63       55.40      1.61 o
   3   7   6      530.17      486.43      5.53 o
   4   7   6     1820.50     1939.85     21.16 o
   5   7   6     1500.62     1400.96     16.44 o
   6   7   6     1019.82     1027.89     12.83 o
   7   7   6       13.27        4.05      2.50 o
   8   7   6       67.64       73.05      4.18 o
   9   7   6       23.21       27.34      4.54 o
  -9   8   6       31.51       21.47      7.38 o
  -8   8   6      314.60      315.45     10.61 o
  -7   8   6      142.51      141.67      5.47 o
  -6   8   6       67.93       92.63      4.29 o
  -5   8   6        2.77       13.65      2.88 o
  -4   8   6     1606.50     1719.09     17.31 o
  -3   8   6      789.20      756.27      7.00 o
  -2   8   6       58.85       70.60      1.54 o
  -1   8   6        6.83       15.14      0.85 o
   0   8   6      249.08      292.06      3.20 o
   1   8   6        1.02        1.67      0.72 o
   2   8   6      223.87      279.25      3.89 o
   3   8   6     1418.22     1402.15     13.71 o
   4   8   6      319.62      305.78      7.25 o
   5   8   6      646.97      576.26      8.79 o
   6   8   6       98.29       96.09      4.58 o
   7   8   6      213.12      234.78      5.70 o
   8   8   6      102.72      104.10      4.92 o
   9   8   6       75.87       82.85      5.76 o
  -9   9   6        6.97       -4.63      4.81 o
  -8   9   6       67.90       73.60      6.33 o
  -7   9   6      216.86      216.40      6.59 o
  -6   9   6        7.48        4.82      2.74 o
  -5   9   6      500.73      456.85      7.70 o
  -4   9   6     1024.79     1004.81     14.42 o
  -3   9   6       25.51       32.46      1.49 o
  -2   9   6      255.64      289.63      3.79 o
  -1   9   6     1008.98      989.11      8.61 o
   0   9   6      986.86     1073.29      9.26 o
   1   9   6      348.96      330.16      3.92 o
   2   9   6      198.94      241.79      3.44 o
   3   9   6     1862.55     1931.18     25.90 o
   4   9   6      574.94      568.42      7.70 o
   5   9   6        0.49        6.67      2.46 o
   6   9   6      309.36      302.12      6.72 o
   7   9   6       25.10       15.54      2.62 o
   8   9   6       19.10       24.01      3.38 o
   9   9   6       75.65       67.17      6.95 o
  -9  10   6       33.13       23.77      9.32 o
  -8  10   6      230.65      215.88      7.13 o
  -7  10   6      195.67      176.17      6.06 o
  -6  10   6      666.41      709.82     12.37 o
  -5  10   6      482.38      444.11      7.52 o
  -4  10   6      492.89      528.72      6.20 o
  -3  10   6      430.91      496.65      5.11 o
  -2  10   6       16.94       16.24      1.03 o
  -1  10   6        0.07        4.56      1.09 o
   0  10   6      422.34      497.36      5.04 o
   1  10   6       53.76       65.03      2.13 o
   2  10   6        1.07        1.66      1.09 o
   3  10   6      264.01      247.90      5.35 o
   4  10   6      470.06      485.05      6.40 o
   5  10   6     1670.19     1437.54     19.38 o
   6  10   6       67.88       82.31      3.91 o
   7  10   6       33.54       41.49      3.83 o
   8  10   6      353.23      354.72      8.01 o
   9  10   6       27.73       23.06      4.51 o
  -9  11   6       20.51       18.37      4.36 o
  -8  11   6       15.54        9.56      3.56 o
  -7  11   6       47.32       53.37      4.02 o
  -6  11   6       33.36       36.54      2.93 o
  -5  11   6        0.90        1.38      2.06 o
  -4  11   6      510.47      554.72      6.13 o
  -3  11   6     1332.20     1237.65     11.94 o
  -2  11   6      327.30      324.85      3.36 o
  -1  11   6     1497.53     1595.32     13.25 o
   0  11   6       60.70       68.55      1.55 o
   1  11   6      224.02      207.70      3.19 o
   2  11   6      800.04      791.44      8.45 o
   3  11   6      271.56      237.41      3.87 o
   4  11   6      261.51      241.66      5.40 o
   5  11   6       93.98       70.25      3.44 o
   6  11   6      754.50      742.36     11.88 o
   7  11   6      885.32      881.55     15.23 o
   8  11   6        2.50       16.55      3.71 o
   9  11   6        1.12        3.43      4.54 o
  -9  12   6      175.82      196.67      7.42 o
  -8  12   6      397.93      415.62      9.81 o
  -7  12   6      821.15      803.47     14.15 o
  -6  12   6      646.34      611.56      9.74 o
  -5  12   6      161.27      173.88      4.56 o
  -4  12   6      515.39      516.12      5.84 o
  -3  12   6      777.64      783.40      8.93 o
  -2  12   6      856.81      855.56      8.13 o
  -1  12   6       64.83       73.04      1.56 o
   0  12   6      224.09      249.96      2.72 o
   1  12   6     1308.11     1363.88     14.12 o
   2  12   6       98.43       83.47      1.86 o
   3  12   6     1279.14     1178.41     11.78 o
   4  12   6      117.67       99.35      3.99 o
   5  12   6      112.36       81.24      3.59 o
   6  12   6       60.06       52.87      3.48 o
   7  12   6       82.69       72.91      4.52 o
   8  12   6      397.72      405.15      9.75 o
   9  12   6        2.22        7.87      4.05 o
  -9  13   6        8.10        4.58      3.84 o
  -8  13   6      444.17      468.83     10.47 o
  -7  13   6        0.44        9.01      3.21 o
  -6  13   6       46.69       43.93      3.08 o
  -5  13   6      552.30      449.83      7.50 o
  -4  13   6      875.54      844.22      8.48 o
  -3  13   6     1254.25     1266.25     10.30 o
  -2  13   6      252.35      265.50      3.96 o
  -1  13   6      164.85      198.92      2.53 o
   0  13   6      497.97      533.16      5.85 o
   1  13   6       19.02       26.85      1.28 o
   2  13   6       35.24       31.25      1.30 o
   3  13   6      414.44      472.87      5.37 o
   4  13   6     1206.12     1155.92     17.35 o
   5  13   6      100.31       99.74      4.61 o
   6  13   6      705.19      661.75     12.04 o
   7  13   6        6.23        3.95      3.18 o
   8  13   6      272.40      282.11      8.21 o
   9  13   6       90.21       95.67      6.23 o
  -9  14   6       23.56       17.55      4.21 o
  -8  14   6      219.48      229.00      7.34 o
  -7  14   6      450.05      453.62      9.72 o
  -6  14   6       62.83       59.55      3.36 o
  -5  14   6        5.72        3.64      2.10 o
  -4  14   6       15.47       22.11      2.29 o
  -3  14   6      150.10      167.16      2.93 o
  -2  14   6     2382.52     2444.28     25.28 o
  -1  14   6       19.89       18.42      1.05 o
   0  14   6        9.83       15.10      1.03 o
   1  14   6        9.25        7.34      0.81 o
   2  14   6      198.69      191.27      2.85 o
   3  14   6     1793.59     1711.89     15.83 o
   4  14   6      672.18      643.69     11.08 o
   5  14   6      662.68      596.21     10.85 o
   6  14   6       88.23       93.51      4.55 o
   7  14   6       27.80       27.01      3.69 o
   8  14   6       53.45       72.40      5.40 o
   9  14   6        0.13        0.33      4.03 o
  -9  15   6        0.04       -2.55      3.64 o
  -8  15   6        4.49        4.30      3.43 o
  -7  15   6      254.07      248.59      7.15 o
  -6  15   6       75.42       64.72      3.41 o
  -5  15   6       42.77       27.81      2.71 o
  -4  15   6     2142.13     2031.20     21.07 o
  -3  15   6     1780.99     1642.31     13.87 o
  -2  15   6     1867.80     1910.09     19.95 o
  -1  15   6     1287.26     1289.48     11.27 o
   0  15   6      104.36      103.69      1.83 o
   1  15   6        9.14        5.24      0.97 o
   2  15   6      621.27      672.06      7.21 o
   3  15   6      290.26      295.74      4.78 o
   4  15   6        6.67       13.44      2.70 o
   5  15   6        1.26        7.24      2.69 o
   6  15   6      322.71      325.38      7.88 o
   7  15   6      768.19      780.02     14.18 o
   8  15   6      342.82      344.32      9.04 o
   9  15   6      205.89      209.63      8.35 o
  -9  16   6      524.59      566.71     12.40 o
  -8  16   6        3.29        0.59      3.33 o
  -7  16   6       41.13       44.36      3.41 o
  -6  16   6      119.85      129.74      4.32 o
  -5  16   6     1027.18      975.61     13.24 o
  -4  16   6      756.49      708.75      8.75 o
  -3  16   6     2891.87     2762.85     22.78 o
  -2  16   6     1008.46     1014.67     10.10 o
  -1  16   6       98.36      100.71      1.91 o
   0  16   6       21.27       27.00      1.13 o
   1  16   6      188.95      167.51      2.59 o
   2  16   6     1529.96     1605.61     17.01 o
   3  16   6      380.43      347.19      7.07 o
   4  16   6      415.11      421.63      9.47 o
   5  16   6       49.33       39.42      3.36 o
   6  16   6       18.85       20.66      3.28 o
   7  16   6       51.32       55.80      4.41 o
   8  16   6       57.46       59.24      4.70 o
   9  16   6       48.60       43.29      5.19 o
  -9  17   6      343.98      363.81      9.80 o
  -8  17   6       50.20       44.79      5.25 o
  -7  17   6       43.41       43.05      3.44 o
  -6  17   6       31.93       34.79      3.64 o
  -5  17   6       18.79       28.38      2.76 o
  -4  17   6       26.73       28.05      2.12 o
  -3  17   6      228.87      234.29      3.45 o
  -2  17   6     1746.81     1688.39     16.16 o
  -1  17   6      459.16      467.57      4.92 o
   0  17   6       61.78       57.27      1.66 o
   1  17   6      100.74       89.26      1.87 o
   2  17   6     1287.30     1297.26     15.25 o
   3  17   6     3466.60     3207.87     42.59 o
   4  17   6      618.92      589.28     10.48 o
   5  17   6       24.16       18.25      2.97 o
   6  17   6       16.79       17.98      3.15 o
   7  17   6       52.38       50.49      4.31 o
   8  17   6       16.93       10.96      3.82 o
   9  17   6        0.52        2.98      4.71 o
  -9  18   6      611.96      626.87     13.08 o
  -8  18   6       81.70       86.76      4.67 o
  -7  18   6        0.01        0.23      2.56 o
  -6  18   6       16.41       13.97      2.62 o
  -5  18   6      139.66      128.98      4.16 o
  -4  18   6      473.21      421.53      6.13 o
  -3  18   6      565.63      528.06      7.64 o
  -2  18   6      300.71      305.24      4.29 o
  -1  18   6      916.04      907.66      7.91 o
   0  18   6      147.45      145.80      2.25 o
   1  18   6       89.92      101.39      2.03 o
   2  18   6        0.76        3.54      1.53 o
   3  18   6     3939.02     3683.54     48.47 o
   4  18   6      385.01      321.61      7.21 o
   5  18   6       60.14       53.75      3.72 o
   6  18   6        4.50        7.30      3.40 o
   7  18   6       36.74       34.06      3.98 o
   8  18   6        3.93        5.74      3.69 o
   9  18   6       81.09       90.28      6.34 o
  -9  19   6      339.82      366.69      8.52 o
  -8  19   6       29.96       36.63      3.66 o
  -7  19   6      202.52      208.75      5.76 o
  -6  19   6      288.54      299.91      6.39 o
  -5  19   6        0.08       -2.07      2.07 o
  -4  19   6      107.40      106.55      4.13 o
  -3  19   6      139.70      110.93      2.90 o
  -2  19   6      529.12      493.83      6.23 o
  -1  19   6     1975.83     1917.90     20.51 o
   0  19   6     1641.84     1654.34     18.88 o
   1  19   6     1722.23     1659.47     16.51 o
   2  19   6      309.36      283.33      6.29 o
   3  19   6       16.37       19.71      2.76 o
   4  19   6      856.82      782.48     13.13 o
   5  19   6        0.45       -1.79      2.64 o
   6  19   6       44.52       42.83      3.85 o
   7  19   6        5.28       -1.28      3.17 o
   8  19   6        2.15       -1.55      3.61 o
   9  19   6      282.42      306.04     12.99 o
  -9  20   6        6.41        9.97      3.44 o
  -8  20   6      386.86      413.61      8.58 o
  -7  20   6      183.34      191.67      5.57 o
  -6  20   6        3.77        3.45      2.40 o
  -5  20   6        8.86        3.37      2.20 o
  -4  20   6       18.21       19.00      2.00 o
  -3  20   6      162.10      177.25      3.50 o
  -2  20   6      327.83      303.09      4.44 o
  -1  20   6      886.78      833.16     11.28 o
   0  20   6      733.05      778.75      9.43 o
   1  20   6      642.65      636.28      8.78 o
   2  20   6        0.77        3.18      2.43 o
   3  20   6     1347.00     1182.00     17.84 o
   4  20   6      204.52      198.34      5.80 o
   5  20   6        6.55        5.41      2.85 o
   6  20   6      189.83      166.27      5.97 o
   7  20   6       18.06       16.10      3.66 o
   8  20   6       20.87       25.22      4.30 o
  -8  21   6       97.92      109.22      4.87 o
  -7  21   6      252.55      246.73      6.24 o
  -6  21   6        0.21       -2.21      2.21 o
  -5  21   6      266.28      237.30      5.41 o
  -4  21   6       34.71       33.47      2.18 o
  -3  21   6       20.85       20.52      1.83 o
  -2  21   6       29.06       29.79      1.96 o
  -1  21   6     4720.01     4518.78     44.48 o
   0  21   6        0.02        6.07      1.78 o
   1  21   6     1825.93     1679.23     21.59 o
   2  21   6      695.14      644.99     10.93 o
   3  21   6       13.73       11.18      2.56 o
   4  21   6       43.10       48.74      3.55 o
   5  21   6       84.19       96.56      5.46 o
   6  21   6       91.15       79.48      4.65 o
   7  21   6       53.55       53.46      4.54 o
   8  21   6        0.48        0.63      3.73 o
  -8  22   6      255.69      280.14      7.17 o
  -7  22   6       67.19       65.04      3.86 o
  -6  22   6        0.49       -2.39      2.39 o
  -5  22   6      127.99      113.59      3.99 o
  -4  22   6      123.22      126.71      3.34 o
  -3  22   6      476.20      426.70      6.16 o
  -2  22   6      453.30      452.46      6.28 o
  -1  22   6      408.12      413.94      9.99 o
   0  22   6      158.15      145.23      3.71 o
   1  22   6      665.79      674.36     10.20 o
   2  22   6       33.82       34.48      2.93 o
   3  22   6       50.40       50.41      3.35 o
   4  22   6       25.63       37.80      3.38 o
   5  22   6     1130.50     1033.21     16.96 o
   6  22   6       19.53       14.37      3.48 o
   7  22   6      281.49      284.90      8.30 o
   8  22   6       12.20       11.61      3.86 o
  -8  23   6      204.31      219.47      7.74 o
  -7  23   6       81.81       77.95      4.12 o
  -6  23   6       67.82       72.24      4.19 o
  -5  23   6       48.88       54.02      3.55 o
  -4  23   6        3.52        4.53      1.80 o
  -3  23   6       21.14       19.24      1.91 o
  -2  23   6      940.97      933.84     12.76 o
  -1  23   6       63.78       51.29      2.45 o
   0  23   6      588.07      523.91      7.86 o
   1  23   6     1185.57     1053.03     15.99 o
   2  23   6       67.48       69.99      3.60 o
   3  23   6      246.04      216.97      5.96 o
   4  23   6      144.61      126.33      4.94 o
   5  23   6       66.17       90.25      4.64 o
   6  23   6        3.61        2.58      3.17 o
   7  23   6      424.16      429.69     10.33 o
   8  23   6       12.93       17.50      4.06 o
  -8  24   6       50.23       58.48      5.11 o
  -7  24   6       89.44      111.29      6.21 o
  -6  24   6        0.00        0.19      2.46 o
  -5  24   6      344.06      329.58      6.53 o
  -4  24   6      153.76      159.20      3.74 o
  -3  24   6       13.32        8.85      1.80 o
  -2  24   6      126.45      146.40      3.71 o
  -1  24   6       41.58       36.16      2.96 o
   0  24   6      158.43      152.53      3.91 o
   1  24   6        3.86        6.64      2.42 o
   2  24   6      107.68      102.87      4.08 o
   3  24   6      164.67      158.95      5.19 o
   4  24   6       92.12       88.42      4.45 o
   5  24   6      794.61      732.45     13.38 o
   6  24   6       95.21       87.58      4.94 o
   7  24   6        0.18       12.13      3.95 o
   8  24   6      103.26      109.35      6.83 o
  -8  25   6       35.04       50.04      5.16 o
  -7  25   6      262.25      269.67      8.11 o
  -6  25   6      132.69      147.68      5.90 o
  -5  25   6        1.18        5.88      2.38 o
  -4  25   6        1.82       -0.37      1.77 o
  -3  25   6      420.53      422.84      6.22 o
  -2  25   6       42.05       46.49      2.20 o
  -1  25   6        5.97        4.61      1.77 o
   0  25   6      990.89      918.20     12.91 o
   1  25   6       38.85       40.52      2.99 o
   2  25   6       14.76       20.11      2.85 o
   3  25   6      464.45      437.40      8.97 o
   4  25   6      242.76      220.30      6.50 o
   5  25   6      947.75      911.13     15.76 o
   6  25   6      326.98      293.17      8.25 o
   7  25   6      622.91      582.80     12.45 o
   8  25   6      108.76      119.11      6.24 o
  -8  26   6       95.65      108.27      5.99 o
  -7  26   6      246.35      249.38      7.82 o
  -6  26   6      107.25      116.38      5.45 o
  -5  26   6      860.92      825.62     14.22 o
  -4  26   6        2.90       -0.23      1.88 o
  -3  26   6        0.00        0.79      1.65 o
  -2  26   6       90.47       86.53      3.20 o
  -1  26   6        6.02        6.12      1.92 o
   0  26   6       92.31       99.48      3.67 o
   1  26   6      153.34      140.93      4.74 o
   2  26   6     1017.61      925.66     14.95 o
   3  26   6      146.35      149.99      5.24 o
   4  26   6      105.53       89.93      4.49 o
   5  26   6       64.82       72.57      4.59 o
   6  26   6       16.75       35.00      4.18 o
   7  26   6      151.34      161.79      6.74 o
   8  26   6       44.68       45.47      4.88 o
  -8  27   6      156.13      169.83      6.98 o
  -7  27   6        3.95        6.79      3.68 o
  -6  27   6      516.04      518.80     10.95 o
  -5  27   6      288.71      322.20      8.27 o
  -4  27   6       33.64       35.07      3.61 o
  -3  27   6      330.39      326.92      5.32 o
  -2  27   6       22.20       22.17      1.95 o
  -1  27   6      595.69      552.58      8.44 o
   0  27   6      446.00      454.90      7.33 o
   1  27   6      178.49      189.97      6.02 o
   2  27   6      585.24      546.57     10.36 o
   3  27   6      369.97      345.74      7.96 o
   4  27   6      200.50      196.57      6.29 o
   5  27   6       12.11       19.89      3.55 o
   6  27   6     2082.08     2054.16     36.75 o
   7  27   6       84.31       83.04      5.48 o
  -7  28   6      388.34      410.02     10.05 o
  -6  28   6      128.88      149.37      6.63 o
  -5  28   6      635.73      636.91     12.04 o
  -4  28   6       55.24       46.48      3.51 o
  -3  28   6        8.77       12.90      2.57 o
  -2  28   6       61.99       62.05      2.92 o
  -1  28   6       19.24       29.79      2.45 o
   0  28   6      317.03      299.71      8.33 o
   1  28   6       92.81       89.47      4.49 o
   2  28   6        0.38        5.70      2.63 o
   3  28   6      827.85      767.87     13.46 o
   4  28   6        0.69       -0.47      2.81 o
   5  28   6       25.36       24.01      3.68 o
   6  28   6        5.63       16.83      4.94 o
   7  28   6      255.81      234.43      7.99 o
  -7  29   6      792.16      786.96     19.48 o
  -6  29   6       22.66       24.03      3.85 o
  -5  29   6        0.90        1.45      3.04 o
  -4  29   6       37.90       44.66      3.51 o
  -3  29   6       24.17       26.83      2.81 o
  -2  29   6        1.07        0.55      2.01 o
  -1  29   6      129.67      145.92      4.07 o
   0  29   6      317.97      302.83      5.77 o
   1  29   6       76.45       78.68      4.34 o
   2  29   6        1.28        0.17      2.55 o
   3  29   6      176.09      162.83      5.78 o
   4  29   6      131.33      125.52      5.36 o
   5  29   6      453.32      432.69     10.02 o
   6  29   6      220.93      221.43      7.61 o
   7  29   6       99.21       93.83      5.76 o
  -7  30   6      223.22      243.58      7.91 o
  -6  30   6      257.74      277.57      7.93 o
  -5  30   6       18.55       15.35      3.31 o
  -4  30   6       42.56       40.23      3.62 o
  -3  30   6        4.14        2.56      2.35 o
  -2  30   6       96.43       97.35      3.56 o
  -1  30   6        3.80        8.02      2.09 o
   0  30   6       41.94       43.63      2.98 o
   1  30   6       89.17       88.82      4.52 o
   2  30   6      362.17      334.89      7.95 o
   3  30   6       19.33       14.47      3.06 o
   4  30   6       39.02       51.38      4.10 o
   5  30   6      235.27      235.19      7.56 o
   6  30   6        3.40        1.20      3.66 o
   7  30   6       40.90       40.33      4.66 o
  -7  31   6      136.09      145.13      6.37 o
  -6  31   6      119.71      120.84      5.69 o
  -5  31   6        0.37       -2.92      2.92 o
  -4  31   6       31.53       37.61      3.61 o
  -3  31   6      120.37      119.23      4.36 o
  -2  31   6        0.54        1.81      2.00 o
  -1  31   6     1272.34     1233.37     19.00 o
   0  31   6      160.06      152.15      5.22 o
   1  31   6      250.05      224.22      6.26 o
   2  31   6        6.00        8.74      2.98 o
   3  31   6       34.78       36.11      4.47 o
   4  31   6       56.73       63.16      4.50 o
   5  31   6        0.00        1.30      3.32 o
   6  31   6       33.49       31.22      4.32 o
   7  31   6       51.67       47.79      5.26 o
  -7  32   6      124.94      157.17      7.45 o
  -6  32   6      152.01      147.98      7.07 o
  -5  32   6       14.43       10.60      3.96 o
  -4  32   6       84.86       94.36      5.46 o
  -3  32   6      194.79      224.82      7.37 o
  -2  32   6       58.33       59.72      3.78 o
  -1  32   6      183.42      199.00      5.98 o
   0  32   6       68.66       66.12      3.98 o
   1  32   6       22.66       24.14      3.21 o
   2  32   6      553.79      536.93     10.75 o
   3  32   6        6.63        9.23      3.10 o
   4  32   6        0.07       -2.96      2.96 o
   5  32   6       77.17       70.21      5.04 o
   6  32   6       37.01       45.20      4.77 o
   7  32   6      273.07      284.86      9.86 o
  -6  33   6      125.43      121.16      7.48 o
  -5  33   6      134.67      146.29      7.62 o
  -4  33   6      268.65      279.73      9.68 o
  -3  33   6       17.83       18.30      3.76 o
  -2  33   6       51.60       54.66      4.26 o
  -1  33   6        0.14        4.07      2.88 o
   0  33   6        1.21       -2.65      2.65 o
   1  33   6      122.02      100.52      4.67 o
   2  33   6       60.78       70.23      4.32 o
   3  33   6      297.68      281.35      7.79 o
   4  33   6        2.80        0.45      3.23 o
   5  33   6      557.47      538.88     11.88 o
   6  33   6        2.66        2.07      3.75 o
  -6  34   6        0.69       -4.57      4.57 o
  -5  34   6       47.40       52.73      5.71 o
  -4  34   6      114.95      125.75      6.96 o
  -3  34   6        0.55        5.17      3.97 o
  -2  34   6      381.48      366.65      9.38 o
  -1  34   6       18.24       13.27      3.02 o
   0  34   6      147.09      133.67      5.15 o
   1  34   6        2.21        3.20      2.88 o
   2  34   6       77.68       84.32      4.59 o
   3  34   6       15.65       21.15      3.57 o
   4  34   6        2.14        2.63      3.33 o
   5  34   6        0.35        1.15      4.05 o
   6  34   6       33.91       33.57      4.53 o
  -6  35   6        5.18        8.91      6.15 o
  -5  35   6        7.26       -4.45      4.45 o
  -4  35   6        0.00       -3.88      3.88 o
  -3  35   6       21.01       18.95      4.38 o
  -2  35   6      347.28      344.87      9.16 o
  -1  35   6      680.39      678.39     12.47 o
   0  35   6       15.44       14.06      3.07 o
   1  35   6       84.69       91.53      4.71 o
   2  35   6     1110.87     1069.48     17.91 o
   3  35   6        3.54        6.03      3.35 o
   4  35   6      145.89      141.53      6.23 o
   5  35   6       41.86       43.84      4.62 o
   6  35   6      124.41      140.39      8.01 o
  -6  36   6      208.53      212.50      9.57 o
  -5  36   6       36.85       33.94      5.45 o
  -4  36   6        3.87       -3.96      4.00 o
  -3  36   6      360.38      361.52     11.02 o
  -2  36   6       74.05       92.27      9.11 o
  -1  36   6      201.84      209.83      6.47 o
   0  36   6      172.58      148.30      5.71 o
   1  36   6        9.13       12.72      3.29 o
   2  36   6      690.80      692.13     14.47 o
   3  36   6       27.49       17.38      4.03 o
   4  36   6       22.28       21.63      4.02 o
   5  36   6       56.24       53.13      4.82 o
   6  36   6        0.05        4.89      5.01 o
  -5  37   6        4.94        3.30      4.71 o
  -4  37   6       10.28        6.30      4.40 o
  -3  37   6      112.00      120.83      6.89 o
  -2  37   6       33.23       46.91      4.48 o
  -1  37   6       90.29      102.13      4.96 o
   0  37   6      284.49      282.50      9.34 o
   1  37   6        5.34        4.80      3.10 o
   2  37   6       92.46      114.67      5.45 o
   3  37   6      147.60      152.52      6.35 o
   4  37   6       14.60       15.20      3.88 o
   5  37   6        7.83        9.57      3.92 o
  -5  38   6      125.54      153.34      8.18 o
  -4  38   6      191.10      198.38      8.78 o
  -3  38   6      203.33      204.51      8.72 o
  -2  38   6      582.80      608.21     23.67 o
  -1  38   6       40.71       42.47      4.02 o
   0  38   6       51.98       63.54      4.43 o
   1  38   6        8.14       10.59      3.72 o
   2  38   6      151.91      152.43      6.18 o
   3  38   6        1.77        7.65      3.58 o
   4  38   6       64.90       64.68      5.03 o
   5  38   6       66.80       61.88      5.17 o
  -5  39   6       14.53        9.86      4.78 o
  -4  39   6       27.65       20.14      4.97 o
  -3  39   6       84.84       89.49      6.44 o
  -2  39   6       65.22       87.01      5.58 o
  -1  39   6       34.20       33.99      4.42 o
   0  39   6      452.88      483.71     10.55 o
   1  39   6      193.32      182.18      7.67 o
   2  39   6        0.14        3.50      3.40 o
   3  39   6      138.53      137.68      6.21 o
   4  39   6       13.18       16.66      4.04 o
   5  39   6       18.11       19.20      5.36 o
  -4  40   6       59.43       48.26      5.75 o
  -3  40   6        9.00        2.39      4.39 o
  -2  40   6        4.54        2.70      3.69 o
  -1  40   6      200.68      195.20      7.75 o
   0  40   6      301.86      331.61      8.78 o
   1  40   6      369.04      374.07     10.37 o
   2  40   6      177.60      178.22      6.84 o
   3  40   6        0.54        3.22      3.67 o
   4  40   6       23.60       17.44      4.13 o
  -4  41   6        0.01       -3.61      4.26 o
  -3  41   6       27.27       25.00      5.17 o
  -2  41   6       89.28       83.29      5.67 o
  -1  41   6      203.30      215.10      8.03 o
   0  41   6      325.42      354.38      9.24 o
   1  41   6      668.88      678.73     13.56 o
   2  41   6      157.35      162.80      6.70 o
   3  41   6        1.43       -3.64      3.64 o
   4  41   6      162.94      153.64      7.37 o
  -3  42   6       34.95       38.32      5.27 o
  -2  42   6       24.55       15.43      4.31 o
  -1  42   6       59.31       70.83      5.65 o
   0  42   6       41.21       52.26      4.68 o
   1  42   6       47.22       78.83      6.27 o
   2  42   6      234.88      253.09      8.13 o
   3  42   6       29.04       15.56      4.41 o
  -3  43   6        1.61       -2.74      4.36 o
  -2  43   6        2.33       -4.03      4.03 o
  -1  43   6      903.08      892.56     18.22 o
   0  43   6      481.08      464.79     12.01 o
   1  43   6     1101.40     1115.13     21.15 o
   2  43   6        6.90        5.75      3.75 o
   3  43   6        2.23        3.20      3.88 o
  -2  44   6       39.61       34.99      5.47 o
  -1  44   6      231.96      272.36      9.37 o
   0  44   6        6.11       18.38      5.52 o
   1  44   6        0.84       21.27      4.01 o
   2  44   6       47.53       56.16      5.12 o
  -1  45   6        0.38        6.62      4.34 o
   0  45   6      102.79       98.33      6.30 o
   1  45   6      219.06      230.01     14.47 o
  -9   1   7       60.66       63.13      4.48 o
  -8   1   7      426.24      441.94      8.86 o
  -7   1   7        5.56        3.09      2.64 o
  -6   1   7       31.33       41.83      3.47 o
  -5   1   7      178.62      173.64      4.72 o
  -4   1   7      765.93      703.87      9.99 o
  -3   1   7      500.64      511.52      5.35 o
  -2   1   7       97.29      113.96      2.39 o
  -1   1   7      331.81      303.46      3.35 o
   0   1   7       14.45       11.11      1.08 o
   1   1   7      481.28      445.47      6.19 o
   2   1   7     2219.55     2083.70     17.80 o
   3   1   7      152.22      161.21      2.83 o
   4   1   7     1259.24     1205.41     11.30 o
   5   1   7      119.20      118.71      3.49 o
   6   1   7     1423.75     1340.82     15.27 o
   7   1   7       56.91       61.25      3.05 o
   8   1   7      185.67      197.50      6.67 o
   9   1   7       17.57       32.35      6.19 o
  -9   2   7      154.58      177.10      6.64 o
  -8   2   7      114.22      125.78      5.13 o
  -7   2   7      382.22      371.43      7.59 o
  -6   2   7     2465.05     2272.82     27.38 o
  -5   2   7        9.84       10.66      2.43 o
  -4   2   7      301.35      299.39      6.28 o
  -3   2   7      223.61      210.59      3.26 o
  -2   2   7       26.63       35.34      1.57 o
  -1   2   7      803.07      796.89      7.01 o
   0   2   7       40.09       29.41      0.85 o
   1   2   7      715.53      680.50      8.33 o
   2   2   7      135.24      111.03      2.03 o
   3   2   7     1337.96     1320.33     11.95 o
   4   2   7       45.11       59.25      2.10 o
   5   2   7        0.26       -0.39      1.90 o
   6   2   7      140.07      140.35      3.98 o
   7   2   7       26.04       33.98      2.67 o
   8   2   7      198.46      206.70      6.80 o
   9   2   7       18.23       17.89      5.91 o
  -9   3   7      134.84      141.49      7.10 o
  -8   3   7       41.05       34.52      3.66 o
  -7   3   7       68.59       74.73      4.18 o
  -6   3   7       38.02       50.72      3.25 o
  -5   3   7       87.25      100.18      4.46 o
  -4   3   7      234.04      225.25      4.95 o
  -3   3   7       67.34       70.48      1.83 o
  -2   3   7       27.30       26.44      1.49 o
  -1   3   7      352.40      299.88      3.42 o
   0   3   7       75.16       70.45      1.26 o
   1   3   7      702.15      660.18      6.50 o
   2   3   7     1606.47     1530.42     13.39 o
   3   3   7      154.60      151.87      2.76 o
   4   3   7     1174.81     1082.24     11.54 o
   5   3   7       63.91       51.76      2.72 o
   6   3   7      874.45      767.06     11.24 o
   7   3   7      105.35       97.41      3.54 o
   8   3   7      473.62      499.36     10.66 o
   9   3   7       42.23       67.71      5.98 o
  -9   4   7        1.39       -3.81      3.81 o
  -8   4   7        7.55        4.39      3.06 o
  -7   4   7        4.97        3.30      2.65 o
  -6   4   7        1.34       -0.65      3.04 o
  -5   4   7      688.63      666.85      9.93 o
  -4   4   7      872.95      815.29     11.17 o
  -3   4   7      298.03      326.13      3.84 o
  -2   4   7     2540.63     2588.00     22.80 o
  -1   4   7        4.73        6.69      1.08 o
   0   4   7        7.14       10.07      0.72 o
   1   4   7       17.37       13.81      0.96 o
   2   4   7      125.16      120.05      2.11 o
   3   4   7     1035.20      983.61      9.71 o
   4   4   7       76.85       86.03      2.37 o
   5   4   7      149.33      174.14      4.13 o
   6   4   7        9.96       10.81      2.31 o
   7   4   7        2.54        3.98      2.40 o
   8   4   7       37.81       36.55      4.42 o
   9   4   7      420.55      426.36     11.29 o
  -9   5   7       40.66       39.68      4.00 o
  -8   5   7        0.07       -2.80      2.80 o
  -7   5   7       61.65       68.28      3.78 o
  -6   5   7      743.65      595.11      9.61 o
  -5   5   7      354.83      355.46      6.62 o
  -4   5   7      147.01      122.51      3.81 o
  -3   5   7     1065.12     1023.31      8.75 o
  -2   5   7      124.78      107.26      3.12 o
  -1   5   7     1093.22     1121.30      9.78 o
   0   5   7        1.74        0.52      0.69 o
   1   5   7      738.34      665.65      5.77 o
   2   5   7      798.63      811.21      7.94 o
   3   5   7       20.83       36.93      1.62 o
   4   5   7      505.97      469.27      6.36 o
   5   5   7        7.02        3.24      2.57 o
   6   5   7        9.56        1.38      2.25 o
   7   5   7        1.03        2.17      2.20 o
   8   5   7      203.20      225.05      6.90 o
   9   5   7       10.70       20.35      4.18 o
  -9   6   7        1.59       -2.96      2.96 o
  -8   6   7      276.28      287.43      7.23 o
  -7   6   7      442.38      474.24      8.75 o
  -6   6   7      324.60      299.19      6.40 o
  -5   6   7      126.97       98.14      3.69 o
  -4   6   7      548.67      493.16      7.78 o
  -3   6   7      652.78      649.08      6.30 o
  -2   6   7      210.48      195.42      3.06 o
  -1   6   7      102.82      111.76      2.24 o
   0   6   7      322.98      319.68      3.68 o
   1   6   7      544.61      620.87      5.81 o
   2   6   7      104.86      132.12      2.25 o
   3   6   7      450.04      442.20      5.16 o
   4   6   7     1914.70     1787.32     18.98 o
   5   6   7     1742.23     1634.47     17.79 o
   6   6   7      121.79       90.75      3.36 o
   7   6   7      172.06      179.58      4.76 o
   8   6   7       13.39       19.70      3.33 o
   9   6   7       30.24       32.93      4.45 o
  -9   7   7        1.34       -3.51      3.51 o
  -8   7   7       45.10       45.45      3.94 o
  -7   7   7       81.74       88.31      4.07 o
  -6   7   7      228.80      231.05      5.63 o
  -5   7   7      481.73      499.22      8.23 o
  -4   7   7      437.91      432.01      7.14 o
  -3   7   7      260.38      286.77      3.42 o
  -2   7   7      366.08      421.41      5.25 o
  -1   7   7     1786.16     1741.28     17.67 o
   0   7   7      324.45      303.87      3.32 o
   1   7   7     1501.43     1481.52     13.33 o
   2   7   7      270.05      251.84      3.57 o
   3   7   7      108.45      114.69      2.51 o
   4   7   7       18.42       12.08      2.06 o
   5   7   7       15.34       21.19      2.29 o
   6   7   7      297.80      253.27      5.37 o
   7   7   7       40.00       51.35      3.38 o
   8   7   7       23.50       29.59      3.50 o
   9   7   7       42.59       55.70      5.11 o
  -9   8   7       33.58       35.94      3.91 o
  -8   8   7       47.86       54.03      3.94 o
  -7   8   7      662.94      670.41     13.54 o
  -6   8   7       73.57       69.68      4.85 o
  -5   8   7      139.73      165.50      4.58 o
  -4   8   7     2103.58     1919.49     22.88 o
  -3   8   7      942.58      932.43      9.32 o
  -2   8   7       32.82       46.73      1.46 o
  -1   8   7        7.63        8.55      1.07 o
   0   8   7      612.12      657.99      6.37 o
   1   8   7      807.11      841.88      7.58 o
   2   8   7      461.52      490.07      5.52 o
   3   8   7      121.82       96.03      3.13 o
   4   8   7       61.54       55.18      2.64 o
   5   8   7        2.94        0.75      2.10 o
   6   8   7     1824.32     1695.92     21.14 o
   7   8   7        0.46        5.80      2.84 o
   8   8   7       90.10       82.45      4.42 o
   9   8   7        2.15       -1.67      3.59 o
  -9   9   7       26.14       31.78      3.89 o
  -8   9   7       11.29        5.13      3.04 o
  -7   9   7       30.66       28.58      3.40 o
  -6   9   7      585.19      484.66      8.43 o
  -5   9   7      571.12      563.49      8.93 o
  -4   9   7        0.49        7.26      3.59 o
  -3   9   7      151.17      103.45      2.32 o
  -2   9   7      110.73      117.26      2.00 o
  -1   9   7      370.02      361.44      4.03 o
   0   9   7     3117.88     3186.97     25.69 o
   1   9   7      892.14      913.70      8.18 o
   2   9   7     1087.49     1099.77     11.30 o
   3   9   7      948.45      880.33     10.89 o
   4   9   7     1162.51      987.23     13.97 o
   5   9   7      234.87      248.43      5.64 o
   6   9   7      365.56      350.43      6.86 o
   7   9   7      693.84      682.58     10.71 o
   8   9   7        1.14        2.24      3.04 o
   9   9   7        4.34        5.45      3.95 o
  -9  10   7       18.35       14.04      3.51 o
  -8  10   7       10.82       13.33      3.21 o
  -7  10   7       14.95       18.23      3.12 o
  -6  10   7      103.92      134.81      4.46 o
  -5  10   7     1354.59     1263.47     16.39 o
  -4  10   7      419.76      370.86      5.95 o
  -3  10   7      380.56      385.05      4.84 o
  -2  10   7        3.49        4.77      0.81 o
  -1  10   7       22.12       25.68      1.29 o
   0  10   7      643.72      594.49      5.74 o
   1  10   7       16.46       16.79      1.07 o
   2  10   7      967.27      994.10     11.55 o
   3  10   7      200.42      173.05      3.50 o
   4  10   7        3.81       -0.68      2.17 o
   5  10   7       82.46       97.06      3.99 o
   6  10   7      239.90      260.77      5.89 o
   7  10   7       20.82       24.07      3.31 o
   8  10   7       94.70      118.80      5.09 o
   9  10   7       37.99       45.67      5.06 o
  -9  11   7        0.03       -3.06      3.06 o
  -8  11   7       12.05       10.55      3.08 o
  -7  11   7       94.04      108.41      4.37 o
  -6  11   7      961.24      833.48     12.22 o
  -5  11   7        1.94        6.58      2.42 o
  -4  11   7        2.31        7.18      1.96 o
  -3  11   7       42.89       40.87      2.25 o
  -2  11   7      435.45      471.02      5.44 o
  -1  11   7       42.78       53.97      1.56 o
   0  11   7      333.18      417.87      4.64 o
   1  11   7      481.70      521.26      5.60 o
   2  11   7      440.79      457.51      5.83 o
   3  11   7        9.39        8.05      1.57 o
   4  11   7        0.48       -1.14      2.14 o
   5  11   7      714.21      706.09     11.27 o
   6  11   7      637.22      549.73      9.85 o
   7  11   7      153.48      143.27      5.15 o
   8  11   7      220.99      211.67      6.45 o
   9  11   7        0.24        6.29      3.90 o
  -9  12   7       20.79       27.07      3.81 o
  -8  12   7      113.26      113.98      4.85 o
  -7  12   7        2.64        4.12      2.81 o
  -6  12   7      773.86      746.71     11.29 o
  -5  12   7      138.74      120.68      4.45 o
  -4  12   7       71.07       47.41      2.39 o
  -3  12   7      444.91      445.29      6.22 o
  -2  12   7       29.32       38.17      1.32 o
  -1  12   7       16.82       10.44      1.11 o
   0  12   7       22.03       29.67      1.27 o
   1  12   7      319.63      348.97      4.20 o
   2  12   7      330.92      349.49      4.88 o
   3  12   7      557.48      513.43      7.16 o
   4  12   7      355.65      322.86      7.01 o
   5  12   7      210.80      212.91      5.55 o
   6  12   7       11.79        4.27      2.71 o
   7  12   7      417.21      431.40      8.77 o
   8  12   7        1.47        8.29      3.33 o
   9  12   7        0.09        1.70      3.93 o
  -9  13   7       14.31       17.71      3.50 o
  -8  13   7      216.96      207.35      6.22 o
  -7  13   7       94.61       96.00      4.23 o
  -6  13   7      116.68      117.35      4.21 o
  -5  13   7      730.59      731.73     10.76 o
  -4  13   7      521.42      412.27      6.09 o
  -3  13   7      239.09      222.67      4.39 o
  -2  13   7       19.97       41.52      1.52 o
  -1  13   7       12.21       24.53      1.45 o
   0  13   7       15.25       14.37      1.15 o
   1  13   7      706.04      649.56      7.04 o
   2  13   7     1280.95     1329.77     15.06 o
   3  13   7      130.63      108.11      4.37 o
   4  13   7      251.99      280.10      7.86 o
   5  13   7       10.51        9.44      2.78 o
   6  13   7      202.59      224.63      8.86 o
   7  13   7      157.58      176.66      6.35 o
   8  13   7      156.71      155.71      5.73 o
   9  13   7       11.33       12.87      4.26 o
  -9  14   7        3.76       -3.15      3.15 o
  -8  14   7       15.13       16.21      3.85 o
  -7  14   7        4.85        3.97      2.79 o
  -6  14   7        6.93        7.78      2.59 o
  -5  14   7       20.89       34.21      2.75 o
  -4  14   7     2369.18     2191.61     22.74 o
  -3  14   7      424.98      372.91      5.33 o
  -2  14   7     2324.22     2262.59     22.79 o
  -1  14   7      485.07      497.32      6.82 o
   0  14   7      117.14      124.51      2.41 o
   1  14   7       77.38       89.52      2.16 o
   2  14   7       50.46       52.78      2.12 o
   3  14   7       62.49       73.32      3.38 o
   4  14   7      161.37      106.22      4.30 o
   5  14   7      194.93      191.41      5.80 o
   6  14   7      291.45      265.93      7.16 o
   7  14   7       66.11       59.76      4.43 o
   8  14   7       61.47       54.70      4.12 o
   9  14   7       37.66       42.42      5.12 o
  -9  15   7        8.53        9.35      3.41 o
  -8  15   7       79.44       85.29      4.57 o
  -7  15   7      226.29      243.65      6.23 o
  -6  15   7       14.57       15.33      2.65 o
  -5  15   7       91.73      110.72      3.88 o
  -4  15   7      303.78      326.03      5.36 o
  -3  15   7       75.61       74.51      2.48 o
  -2  15   7      274.82      255.32      4.02 o
  -1  15   7      140.53      141.21      2.28 o
   0  15   7       66.15       63.71      1.66 o
   1  15   7        2.12        2.13      1.09 o
   2  15   7      312.09      286.13      6.25 o
   3  15   7      316.39      291.22      6.31 o
   4  15   7     1405.11     1222.38     18.39 o
   5  15   7       57.78       69.35      4.04 o
   6  15   7      190.64      173.18      5.98 o
   7  15   7        3.31        8.51      3.45 o
   8  15   7       86.32       96.05      5.44 o
   9  15   7       26.86       18.10      9.84 o
  -9  16   7       16.25       14.95      3.51 o
  -8  16   7      138.76      145.95      5.49 o
  -7  16   7       21.97       18.65      3.07 o
  -6  16   7      406.53      381.56      7.41 o
  -5  16   7       20.24       18.31      2.55 o
  -4  16   7      102.26      105.06      3.18 o
  -3  16   7      517.25      455.23      6.12 o
  -2  16   7     1418.32     1303.75     13.55 o
  -1  16   7      466.91      395.08      5.50 o
   0  16   7      158.88      167.56      3.05 o
   1  16   7       15.28        9.31      1.27 o
   2  16   7      103.44       89.72      3.21 o
   3  16   7       93.28       90.69      3.69 o
   4  16   7      123.91      116.36      4.54 o
   5  16   7      414.33      417.70      8.80 o
   6  16   7      155.18      130.97      5.37 o
   7  16   7      435.87      440.08     10.00 o
   8  16   7      252.19      246.52      7.89 o
  -8  17   7      413.92      428.65      8.87 o
  -7  17   7      117.51      140.45      4.92 o
  -6  17   7        7.72        8.29      2.59 o
  -5  17   7       74.74       64.97      3.33 o
  -4  17   7      105.27      113.21      3.26 o
  -3  17   7     1208.89     1207.58     12.80 o
  -2  17   7      334.10      320.01      4.81 o
  -1  17   7       95.45      102.43      2.48 o
   0  17   7      365.90      368.22      5.54 o
   1  17   7      237.98      216.25      4.53 o
   2  17   7     2032.84     1819.65     25.26 o
   3  17   7      272.74      241.69      5.89 o
   4  17   7     1559.90     1396.97     20.68 o
   5  17   7       14.28       17.90      3.08 o
   6  17   7       58.23       55.79      4.10 o
   7  17   7      164.10      159.28      6.26 o
   8  17   7      233.18      245.77      7.93 o
  -8  18   7        7.85        9.75      3.26 o
  -7  18   7       14.27       16.72      3.36 o
  -6  18   7      423.05      403.97      7.66 o
  -5  18   7      211.52      199.70      5.12 o
  -4  18   7      514.28      444.61      6.52 o
  -3  18   7       26.36       26.74      2.00 o
  -2  18   7      154.83      147.27      3.24 o
  -1  18   7      258.66      238.33      4.20 o
   0  18   7      181.55      197.78      3.55 o
   1  18   7       66.50       50.44      2.43 o
   2  18   7      230.00      207.70      5.28 o
   3  18   7       45.46       32.20      2.89 o
   4  18   7      122.60      126.72      4.69 o
   5  18   7      152.42      136.53      5.25 o
   6  18   7       38.25       35.22      3.76 o
   7  18   7       10.90       12.62      3.67 o
   8  18   7       18.40       15.43      3.93 o
  -8  19   7       60.90       73.69      4.35 o
  -7  19   7        1.91       -2.57      2.57 o
  -6  19   7       85.65       86.88      3.90 o
  -5  19   7       23.19       17.05      2.61 o
  -4  19   7      488.62      496.25      7.01 o
  -3  19   7      101.87       99.50      2.84 o
  -2  19   7      135.21      105.68      2.85 o
  -1  19   7       26.38       32.48      1.92 o
   0  19   7        1.38        2.68      1.63 o
   1  19   7       92.15      100.40      3.21 o
   2  19   7      190.47      178.16      4.89 o
   3  19   7       12.88        6.40      2.47 o
   4  19   7      458.28      402.62      8.48 o
   5  19   7       58.93       47.01      3.79 o
   6  19   7        3.95       -1.38      2.99 o
   7  19   7       31.41       30.59      4.01 o
   8  19   7       83.48       84.62      5.47 o
  -8  20   7      383.68      397.31      8.52 o
  -7  20   7       76.95       88.34      4.35 o
  -6  20   7       37.53       38.88      3.98 o
  -5  20   7      857.35      779.94     11.44 o
  -4  20   7      919.45      889.43     11.37 o
  -3  20   7       31.40       37.30      2.07 o
  -2  20   7      251.46      236.14      4.10 o
  -1  20   7      491.58      477.78      6.53 o
   0  20   7      270.22      245.26      4.52 o
   1  20   7      676.91      663.24      9.41 o
   2  20   7        4.46        3.05      2.26 o
   3  20   7      127.99      100.35      4.78 o
   4  20   7      152.74      151.91      5.19 o
   5  20   7      128.90      132.93      5.28 o
   6  20   7        0.28        2.39      3.03 o
   7  20   7        0.04        3.09      3.41 o
   8  20   7       42.27       51.85      5.19 o
  -8  21   7       62.98       72.84      4.35 o
  -7  21   7        8.80       17.91      3.19 o
  -6  21   7      357.24      367.21      7.33 o
  -5  21   7       48.44       48.76      3.17 o
  -4  21   7       18.86       17.65      2.12 o
  -3  21   7       29.07       33.70      2.10 o
  -2  21   7     1673.58     1512.73     16.43 o
  -1  21   7        2.55        1.87      1.60 o
   0  21   7        3.45        4.41      1.77 o
   1  21   7        1.90       10.62      2.11 o
   2  21   7       12.66       12.98      2.48 o
   3  21   7       36.79       36.20      3.55 o
   4  21   7        0.17        9.52      2.85 o
   5  21   7      278.29      266.28      7.18 o
   6  21   7      407.67      403.32      9.40 o
   7  21   7      153.00      158.55      6.50 o
   8  21   7      477.43      471.66     11.24 o
  -8  22   7       62.20       61.14      4.60 o
  -7  22   7      125.21      136.55      5.02 o
  -6  22   7       23.15       21.91      2.99 o
  -5  22   7        1.67        4.18      2.41 o
  -4  22   7      100.93      101.66      3.25 o
  -3  22   7      206.75      181.11      3.71 o
  -2  22   7      199.54      191.98      4.39 o
  -1  22   7      199.13      186.10      3.78 o
   0  22   7       39.29       35.46      2.33 o
   1  22   7      599.47      561.33      9.07 o
   2  22   7      850.40      782.39     12.84 o
   3  22   7        3.90        0.57      2.39 o
   4  22   7     1526.96     1451.32     21.92 o
   5  22   7      597.37      557.17     11.13 o
   6  22   7      203.60      172.27      6.35 o
   7  22   7       14.69       12.06      3.78 o
   8  22   7        2.47        5.88      3.86 o
  -8  23   7      267.88      288.55      8.70 o
  -7  23   7       99.30      111.19      4.69 o
  -6  23   7       24.45       35.48      3.25 o
  -5  23   7      248.31      265.14      5.99 o
  -4  23   7      989.08      956.79     11.46 o
  -3  23   7       37.13       37.83      2.21 o
  -2  23   7        9.19        4.50      1.82 o
  -1  23   7      117.77      124.72      3.25 o
   0  23   7       89.26       78.48      2.99 o
   1  23   7      658.82      637.76     10.05 o
   2  23   7      864.00      808.61     13.30 o
   3  23   7      304.70      294.38      7.00 o
   4  23   7       20.74       23.73      3.28 o
   5  23   7      202.28      203.81      7.07 o
   6  23   7       16.80       20.65      3.74 o
   7  23   7       38.48       37.68      4.35 o
   8  23   7       87.20       92.47      5.73 o
  -8  24   7       24.07       30.00      4.53 o
  -7  24   7        0.79        5.87      3.75 o
  -6  24   7      638.32      604.43     10.08 o
  -5  24   7      413.61      402.14      7.49 o
  -4  24   7      104.50      107.98      3.31 o
  -3  24   7       98.84       91.76      3.27 o
  -2  24   7       23.95       25.79      2.15 o
  -1  24   7      828.10      754.40      9.31 o
   0  24   7       16.13       16.48      2.15 o
   1  24   7      445.40      409.42      8.16 o
   2  24   7       17.62       23.40      2.84 o
   3  24   7       38.08       37.89      3.33 o
   4  24   7        4.07        5.16      2.99 o
   5  24   7        0.14        4.13      3.04 o
   6  24   7      619.27      655.58     13.00 o
   7  24   7      259.93      245.32      7.97 o
   8  24   7       14.47       12.26      7.37 o
  -8  25   7      131.49      155.85     15.74 o
  -7  25   7      834.68      880.67     16.05 o
  -6  25   7       24.58       40.78      4.18 o
  -5  25   7     1276.09     1258.50     16.74 o
  -4  25   7       24.76       16.58      2.23 o
  -3  25   7       99.77       98.04      2.92 o
  -2  25   7        3.59        4.19      1.75 o
  -1  25   7       81.26       91.84      3.09 o
   0  25   7      492.10      432.02      7.12 o
   1  25   7        1.32        9.18      2.68 o
   2  25   7      636.62      554.13     10.33 o
   3  25   7      265.16      247.50      6.55 o
   4  25   7        0.30        2.16      2.71 o
   5  25   7      295.99      291.67      7.85 o
   6  25   7       28.92       26.38      3.98 o
   7  25   7      155.14      153.67      6.61 o
  -7  26   7       29.57       37.94      4.33 o
  -6  26   7      481.71      448.83     10.04 o
  -5  26   7      155.78      173.41      6.16 o
  -4  26   7        8.16       11.12      2.35 o
  -3  26   7       17.15       20.30      1.99 o
  -2  26   7      470.57      424.38      6.33 o
  -1  26   7      106.50       99.23      3.22 o
   0  26   7      151.33      138.98      3.95 o
   1  26   7      268.67      255.80      6.98 o
   2  26   7       99.48      103.68      4.39 o
   3  26   7        4.91        1.47      2.68 o
   4  26   7        1.26        2.99      2.89 o
   5  26   7       51.52       56.56      4.37 o
   6  26   7       70.26       65.18      4.90 o
   7  26   7      356.29      361.88      9.73 o
  -7  27   7      279.79      269.40      8.20 o
  -6  27   7      176.52      184.34      6.69 o
  -5  27   7      915.00      913.93     15.57 o
  -4  27   7       20.15       20.20      3.18 o
  -3  27   7       81.80       79.37      3.37 o
  -2  27   7      586.80      544.42      7.46 o
  -1  27   7      142.46      140.60      4.11 o
   0  27   7      835.11      800.29     11.27 o
   1  27   7      181.51      167.47      5.33 o
   2  27   7       31.91       30.90      3.49 o
   3  27   7        3.83       -0.99      2.59 o
   4  27   7       28.59       28.65      3.52 o
   5  27   7      127.80      145.08      5.95 o
   6  27   7      550.97      514.23     11.54 o
   7  27   7       44.63       50.83      4.83 o
  -7  28   7       44.80       40.78      4.49 o
  -6  28   7      365.04      364.05      9.16 o
  -5  28   7       28.92       41.56      4.04 o
  -4  28   7      110.30      123.59      5.07 o
  -3  28   7       10.13        8.79      2.95 o
  -2  28   7       22.82       26.52      3.66 o
  -1  28   7      479.31      464.11      7.71 o
   0  28   7       50.45       58.60      2.99 o
   1  28   7        0.44        0.72      2.51 o
   2  28   7       34.34       30.10      3.25 o
   3  28   7       17.42       12.68      2.98 o
   4  28   7       34.14       39.38      3.81 o
   5  28   7        3.76        0.14      4.02 o
   6  28   7       83.98       92.08      5.56 o
   7  28   7       74.25       76.54      5.51 o
  -7  29   7       29.35       27.30      4.27 o
  -6  29   7        1.67        7.14      3.64 o
  -5  29   7       64.66       72.84      4.66 o
  -4  29   7      104.41      102.64      5.37 o
  -3  29   7        3.05        4.67      2.50 o
  -2  29   7      399.04      404.08      7.18 o
  -1  29   7      834.04      804.95     11.48 o
   0  29   7      211.46      206.05      4.96 o
   1  29   7       95.91       89.90      4.19 o
   2  29   7       12.32        8.80      2.85 o
   3  29   7       70.17       64.84      4.16 o
   4  29   7      425.58      418.14     11.03 o
   5  29   7       87.50       93.64      5.24 o
   6  29   7        0.15        0.02      3.57 o
   7  29   7       10.59       15.39      4.25 o
  -7  30   7       73.45       71.68      5.19 o
  -6  30   7      252.72      257.49      7.76 o
  -5  30   7       43.29       44.57      4.03 o
  -4  30   7        7.15        3.51      2.98 o
  -3  30   7      125.87      137.56      4.69 o
  -2  30   7        0.19       -0.92      2.12 o
  -1  30   7      746.92      740.19     10.83 o
   0  30   7        9.40       11.18      2.25 o
   1  30   7       25.60       28.16      3.18 o
   2  30   7       93.37       97.31      4.55 o
   3  30   7      153.35      146.75      5.48 o
   4  30   7       48.58       50.45      4.22 o
   5  30   7       41.89       39.35      4.22 o
   6  30   7        8.94       -2.05      3.49 o
   7  30   7      898.47      914.62     44.47 o
  -6  31   7      255.62      258.10      7.90 o
  -5  31   7       90.79      104.10      5.14 o
  -4  31   7      169.89      194.09      6.19 o
  -3  31   7        4.14        5.23      2.59 o
  -2  31   7      414.79      426.35      7.56 o
  -1  31   7      312.71      298.18      6.64 o
   0  31   7      100.72       90.65      4.37 o
   1  31   7      323.48      291.09      7.28 o
   2  31   7      284.86      283.64      7.48 o
   3  31   7       38.88       36.71      3.75 o
   4  31   7       14.55       10.74      3.29 o
   5  31   7       22.07       22.61      3.90 o
   6  31   7       15.05       11.32      3.84 o
  -6  32   7        8.60        2.05      5.32 o
  -5  32   7      134.93      143.18      6.67 o
  -4  32   7        0.00       -0.42      3.50 o
  -3  32   7      476.80      462.10     10.85 o
  -2  32   7      211.75      221.97      6.48 o
  -1  32   7      530.34      471.50      9.67 o
   0  32   7       14.15       14.99      2.99 o
   1  32   7      194.70      180.39      5.85 o
   2  32   7       25.78       33.44      5.16 o
   3  32   7      236.80      242.49      7.20 o
   4  32   7      216.85      194.10      6.83 o
   5  32   7      148.53      145.84      6.37 o
   6  32   7      128.70      123.24      6.26 o
  -6  33   7       27.89       27.65      5.20 o
  -5  33   7      458.54      440.10     12.91 o
  -4  33   7       54.24       51.80      5.26 o
  -3  33   7       83.32      105.02      5.69 o
  -2  33   7      296.48      297.78      8.39 o
  -1  33   7      114.48      119.71      5.11 o
   0  33   7       18.61       18.02      3.11 o
   1  33   7       28.34       36.83      4.99 o
   2  33   7      386.80      367.67      8.74 o
   3  33   7       36.94       45.97      4.15 o
   4  33   7       15.01       23.01      3.87 o
   5  33   7        0.92        2.09      3.63 o
   6  33   7        0.80        1.43      3.74 o
  -6  34   7       62.30       77.95      8.19 o
  -5  34   7      101.13      112.52      7.23 o
  -4  34   7       18.92       10.68      4.55 o
  -3  34   7      582.15      552.66     13.99 o
  -2  34   7       54.00       48.47      4.38 o
  -1  34   7       43.11       41.32      3.74 o
   0  34   7        1.01        6.27      2.93 o
   1  34   7       95.31       80.65      4.51 o
   2  34   7        0.21       -1.93      3.17 o
   3  34   7      190.32      187.84      6.59 o
   4  34   7      220.47      237.28      7.64 o
   5  34   7       16.26       13.13      3.81 o
   6  34   7       11.98       13.67      8.06 o
  -5  35   7       23.53       25.80      5.79 o
  -4  35   7       79.34       79.14      6.28 o
  -3  35   7        3.01        7.10      4.17 o
  -2  35   7      566.09      555.66     12.43 o
  -1  35   7       74.00       70.92      4.36 o
   0  35   7       22.67       21.49      3.41 o
   1  35   7       11.18       10.61      3.18 o
   2  35   7       33.53       30.32      4.10 o
   3  35   7        6.32        8.95      3.49 o
   4  35   7       78.26       90.91      5.43 o
   5  35   7       76.43       74.24      5.21 o
  -5  36   7        1.08       -3.36      4.39 o
  -4  36   7        0.39       -3.88      3.88 o
  -3  36   7       15.95       22.12      4.72 o
  -2  36   7      308.00      341.83      9.49 o
  -1  36   7      260.77      283.55      7.69 o
   0  36   7       40.19       35.63      3.83 o
   1  36   7       65.77       70.34      4.56 o
   2  36   7      198.38      209.83      6.92 o
   3  36   7       10.96        6.91      3.50 o
   4  36   7       22.66       21.07      4.04 o
   5  36   7       54.46       61.07      5.65 o
  -5  37   7        1.96        1.78      4.73 o
  -4  37   7       72.44       77.59      6.22 o
  -3  37   7        5.59        4.81      4.27 o
  -2  37   7      291.40      297.54      8.94 o
  -1  37   7      167.24      177.55      6.29 o
   0  37   7       34.41       41.65      5.39 o
   1  37   7      102.27      100.95      5.65 o
   2  37   7       19.57       35.97      4.11 o
   3  37   7       92.62       80.37      5.19 o
   4  37   7       32.80       29.41      4.17 o
   5  37   7       16.02       13.53      4.47 o
  -4  38   7        6.52        7.58      4.47 o
  -3  38   7       34.34       28.73      4.95 o
  -2  38   7      185.93      215.98      7.80 o
  -1  38   7      256.22      249.30      8.32 o
   0  38   7       26.82       31.07      5.04 o
   1  38   7       12.11       16.36      3.85 o
   2  38   7       76.40       77.27      6.03 o
   3  38   7        0.00        2.94      3.49 o
   4  38   7      214.72      210.01      7.63 o
  -4  39   7       40.01       41.92      5.63 o
  -3  39   7        8.43        9.44      4.51 o
  -2  39   7       13.55       11.95      4.04 o
  -1  39   7        9.38       13.14      4.06 o
   0  39   7      289.88      287.69      8.16 o
   1  39   7       48.54       51.79      4.84 o
   2  39   7      117.48      114.75      5.87 o
   3  39   7       96.09       96.13      6.10 o
   4  39   7       11.46       12.63      4.11 o
  -4  40   7      246.40      275.88     22.04 o
  -3  40   7        1.64        0.22      4.17 o
  -2  40   7        5.81       -1.07      3.75 o
  -1  40   7        1.60        6.18      4.00 o
   0  40   7       23.47       30.19      4.08 o
   1  40   7       19.11       14.19      3.77 o
   2  40   7      191.49      199.10      7.20 o
   3  40   7      137.33      150.71     12.20 o
  -3  41   7       88.91       87.35      6.71 o
  -2  41   7      131.37      120.63      7.14 o
  -1  41   7      108.65      120.49      6.43 o
   0  41   7      390.26      392.86     10.22 o
   1  41   7        2.77        2.48      3.49 o
   2  41   7       95.72       96.30      5.56 o
   3  41   7       29.69       28.07      4.32 o
  -2  42   7       34.75       35.07      6.06 o
  -1  42   7      104.25      110.73      6.32 o
   0  42   7       65.34       78.55      5.69 o
   1  42   7      154.56      159.33      6.56 o
   2  42   7      206.69      218.43      7.65 o
  -1  43   7        0.01       13.95      4.32 o
   0  43   7       46.62       39.82      4.89 o
   1  43   7      160.31      165.33      6.90 o
  -9   0   8        8.00       -5.68      5.68 o
  -8   0   8       28.79       18.83      4.93 o
  -7   0   8       32.04       18.21      4.83 o
  -6   0   8        0.23        0.59      3.39 o
  -5   0   8      172.35      177.02      6.82 o
  -4   0   8     1926.55     1765.42     30.30 o
  -3   0   8        0.11       -2.40      2.40 o
  -2   0   8    15979.50    16049.98    208.86 o
  -1   0   8     4668.65     4357.20     47.57 o
   0   0   8       52.94       49.25      1.92 o
   1   0   8     2510.86     2433.47     34.99 o
   2   0   8     1101.34     1095.44     14.11 o
   3   0   8       79.51       83.89      3.14 o
   4   0   8     2176.88     2075.43     30.83 o
   5   0   8        8.68        6.59      3.11 o
   6   0   8      398.97      394.11      9.22 o
   7   0   8       87.85       87.61      5.06 o
   8   0   8      157.09      153.13      8.59 o
   9   0   8       47.92       68.64     12.40 o
  -9   1   8       32.12       34.32      3.97 o
  -8   1   8       35.11       33.81      3.71 o
  -7   1   8        8.77        4.66      2.83 o
  -6   1   8      212.69      215.50      5.52 o
  -5   1   8        0.34        4.36      2.27 o
  -4   1   8      217.91      218.30      5.38 o
  -3   1   8       50.45       43.99      2.31 o
  -2   1   8     2301.33     2330.15     21.79 o
  -1   1   8     1472.34     1461.04     12.49 o
   0   1   8      442.76      426.69      5.39 o
   1   1   8      872.46      823.16     10.05 o
   2   1   8     2245.69     2230.37     19.08 o
   3   1   8       98.07       91.76      2.27 o
   4   1   8        1.60        5.09      1.94 o
   5   1   8      369.03      342.42      5.84 o
   6   1   8        0.06        1.53      2.24 o
   7   1   8        3.70        4.85      2.39 o
   8   1   8       43.11       54.45      4.31 o
   9   1   8        0.40       10.56      5.17 o
  -9   2   8        0.73       -3.07      3.07 o
  -8   2   8        0.22       -1.89      2.97 o
  -7   2   8       44.09       37.44      3.43 o
  -6   2   8        4.92        6.47      2.57 o
  -5   2   8      383.21      356.48      6.79 o
  -4   2   8     1314.33     1312.58     16.62 o
  -3   2   8        4.43        3.41      2.04 o
  -2   2   8     4234.04     4284.25     36.99 o
  -1   2   8       50.95       65.22      3.43 o
   0   2   8       42.96       37.66      1.07 o
   1   2   8       17.47       23.01      2.21 o
   2   2   8     4572.86     4546.01     37.62 o
   3   2   8       28.65       21.58      1.51 o
   4   2   8      302.04      275.02      4.90 o
   5   2   8        1.82       -1.83      2.03 o
   6   2   8        1.41        1.41      2.21 o
   7   2   8      206.24      199.90      4.90 o
   8   2   8        6.64        9.70      3.37 o
   9   2   8       10.70       18.95      4.77 o
  -9   3   8        9.61        3.07      3.40 o
  -8   3   8       15.17       15.88      3.40 o
  -7   3   8      163.76      156.40      5.18 o
  -6   3   8       28.15       27.96      2.94 o
  -5   3   8      302.55      264.60      5.83 o
  -4   3   8        5.88       -0.09      2.23 o
  -3   3   8     1167.31     1020.00     13.21 o
  -2   3   8      710.17      731.62      8.83 o
  -1   3   8     1866.16     1819.53     15.29 o
   0   3   8      253.73      276.71      3.04 o
   1   3   8      405.44      396.67      5.55 o
   2   3   8     4840.40     4805.05     39.70 o
   3   3   8     1475.70     1381.07     12.56 o
   4   3   8      178.35      180.12      4.26 o
   5   3   8      490.56      470.21      7.05 o
   6   3   8      498.77      462.30      7.18 o
   7   3   8        0.37       -0.74      2.28 o
   8   3   8       41.26       52.36      4.99 o
   9   3   8       24.24       35.19      6.41 o
  -9   4   8       10.45        1.48      3.31 o
  -8   4   8       86.52       83.67      4.69 o
  -7   4   8       16.00       17.38      3.03 o
  -6   4   8      243.19      223.66      5.73 o
  -5   4   8       94.70       91.05      4.30 o
  -4   4   8       42.62       36.27      2.70 o
  -3   4   8      685.84      691.61      9.73 o
  -2   4   8      210.88      172.12      5.17 o
  -1   4   8      787.69      764.24      7.19 o
   0   4   8      286.95      302.70      3.23 o
   1   4   8     1065.91     1042.08      8.73 o
   2   4   8      281.10      278.60      3.51 o
   3   4   8        0.09       -1.04      1.29 o
   4   4   8       34.02       27.97      2.20 o
   5   4   8      861.77      773.43      9.92 o
   6   4   8        0.79        1.14      2.18 o
   7   4   8       12.42       14.06      2.53 o
   8   4   8        1.26        2.19      3.57 o
   9   4   8        1.92       21.41      5.96 o
  -9   5   8       96.10      100.38      5.12 o
  -8   5   8        0.20        0.89      2.99 o
  -7   5   8       43.54       40.76      3.51 o
  -6   5   8        1.02        0.90      2.50 o
  -5   5   8      167.48      148.13      4.50 o
  -4   5   8      945.45      887.04     12.14 o
  -3   5   8      235.93      190.89      4.43 o
  -2   5   8        0.56       -1.69      1.69 o
  -1   5   8     2099.48     1959.73     16.40 o
   0   5   8      763.90      840.24      7.91 o
   1   5   8     2735.99     2625.40     20.11 o
   2   5   8      678.28      731.76      7.39 o
   3   5   8      579.74      520.13      5.72 o
   4   5   8       58.62       50.15      2.49 o
   5   5   8      766.01      692.51      9.16 o
   6   5   8        0.30       -2.13      2.13 o
   7   5   8        3.92        6.22      2.48 o
   8   5   8        2.79        9.70      5.51 o
   9   5   8       96.77      111.29      6.25 o
  -9   6   8       14.06       13.03      3.62 o
  -8   6   8       10.60        3.70      3.15 o
  -7   6   8        3.50        3.56      2.81 o
  -6   6   8       21.84       19.43      2.82 o
  -5   6   8     1324.40     1179.39     15.59 o
  -4   6   8      153.28      157.90      4.30 o
  -3   6   8      386.79      392.34      6.10 o
  -2   6   8     1076.26     1122.35     12.40 o
  -1   6   8       79.15      100.58      2.11 o
   0   6   8       52.48       48.94      1.34 o
   1   6   8     1421.25     1284.92     11.07 o
   2   6   8     1313.77     1296.30     12.04 o
   3   6   8      196.72      215.10      3.38 o
   4   6   8        1.70        4.14      1.89 o
   5   6   8     1114.80     1001.15     12.04 o
   6   6   8       11.83       12.72      2.50 o
   7   6   8      260.05      257.20      5.67 o
   8   6   8       57.25       71.99      4.59 o
   9   6   8       24.69       40.32      4.83 o
  -9   7   8       12.86        6.05      3.42 o
  -8   7   8      169.72      169.02      5.70 o
  -7   7   8       74.09       69.67      4.39 o
  -6   7   8       55.45       49.94      3.29 o
  -5   7   8      539.95      435.42      7.70 o
  -4   7   8     1352.63     1193.06     15.35 o
  -3   7   8      357.55      340.58      5.38 o
  -2   7   8       10.88        7.11      1.37 o
  -1   7   8      276.24      250.75      3.27 o
   0   7   8      421.25      426.92      4.44 o
   1   7   8     1061.48      951.53      8.51 o
   2   7   8       87.14      113.21      2.56 o
   3   7   8       62.55       63.12      1.94 o
   4   7   8     1223.07     1115.92     13.46 o
   5   7   8        1.96       -1.71      2.08 o
   6   7   8       29.90       29.78      2.73 o
   7   7   8       17.05       20.73      2.91 o
   8   7   8       33.24       33.71      3.67 o
   9   7   8       33.71       43.73      5.74 o
  -9   8   8        0.12       -3.13      3.13 o
  -8   8   8      199.90      201.26      6.23 o
  -7   8   8        1.32        2.39      2.79 o
  -6   8   8        0.00        1.42      2.43 o
  -5   8   8       21.42       13.49      2.71 o
  -4   8   8        4.47        5.74      2.17 o
  -3   8   8      575.26      550.88      7.37 o
  -2   8   8      135.06      131.68      2.62 o
  -1   8   8     1044.93     1042.13      9.37 o
   0   8   8      785.40      733.49      6.85 o
   1   8   8       29.37       37.24      1.52 o
   2   8   8      258.71      292.78      3.96 o
   3   8   8      143.92      150.28      3.18 o
   4   8   8        6.14        5.76      1.99 o
   5   8   8       61.11       72.06      3.33 o
   6   8   8       18.75       22.62      2.81 o
   7   8   8       12.12       13.96      2.85 o
   8   8   8      191.65      206.31      6.44 o
   9   8   8       17.52       16.14      9.45 o
  -9   9   8       23.44       21.10      4.03 o
  -8   9   8       59.81       70.20      4.36 o
  -7   9   8       46.10       46.93      3.62 o
  -6   9   8      306.20      299.80      6.55 o
  -5   9   8       57.35       39.52      2.99 o
  -4   9   8       67.88       70.72      3.11 o
  -3   9   8      402.16      395.46      5.86 o
  -2   9   8        4.08        2.79      1.31 o
  -1   9   8      178.23      139.49      2.60 o
   0   9   8     2311.03     2328.70     19.67 o
   1   9   8      388.59      322.41      3.68 o
   2   9   8     1001.82      992.77     10.70 o
   3   9   8     1062.75     1050.15     11.90 o
   4   9   8      475.36      454.96      7.43 o
   5   9   8       62.70       49.60      3.77 o
   6   9   8      145.62      157.17      4.74 o
   7   9   8        1.47        3.77      2.63 o
   8   9   8       28.02       30.34      3.73 o
  -9  10   8        9.02       12.44      3.82 o
  -8  10   8      125.21      138.45      5.42 o
  -7  10   8      388.42      356.04      7.58 o
  -6  10   8       11.58       11.55      2.77 o
  -5  10   8       18.70       10.73      2.44 o
  -4  10   8      140.63      132.95      4.17 o
  -3  10   8      529.86      505.62      6.91 o
  -2  10   8     1448.63     1385.61     12.74 o
  -1  10   8     2162.04     1967.14     20.96 o
   0  10   8      339.80      363.75      4.08 o
   1  10   8      558.12      555.11      5.71 o
   2  10   8       10.51        5.09      1.22 o
   3  10   8       51.86       45.03      2.62 o
   4  10   8        3.66        4.69      2.15 o
   5  10   8        0.18       -0.68      2.19 o
   6  10   8      183.56      201.17      5.30 o
   7  10   8       59.50       68.04      3.74 o
   8  10   8        6.88        9.36      3.36 o
  -9  11   8       23.50       24.87      8.26 o
  -8  11   8       17.77       14.78      3.41 o
  -7  11   8      104.77      111.42      5.62 o
  -6  11   8        0.49       -2.36      2.36 o
  -5  11   8       11.78        7.18      2.30 o
  -4  11   8       44.90       33.85      2.41 o
  -3  11   8       95.17       74.19      2.74 o
  -2  11   8      141.74      156.24      3.17 o
  -1  11   8      198.92      196.98      3.08 o
   0  11   8      200.05      240.69      3.16 o
   1  11   8      164.53      156.50      2.55 o
   2  11   8       18.15       15.26      1.38 o
   3  11   8       57.12       50.97      2.79 o
   4  11   8       38.01       37.74      3.25 o
   5  11   8       68.80       83.72      3.51 o
   6  11   8      327.61      307.87      6.53 o
   7  11   8      518.96      498.90      9.63 o
   8  11   8      215.31      235.65      7.31 o
  -8  12   8       90.06      101.93      4.92 o
  -7  12   8        2.80        5.32      2.80 o
  -6  12   8       73.18       74.70      3.71 o
  -5  12   8       22.42       27.50      2.75 o
  -4  12   8       10.00       12.30      2.19 o
  -3  12   8      433.98      424.57      6.18 o
  -2  12   8      409.23      410.66      5.66 o
  -1  12   8       10.49       12.24      1.29 o
   0  12   8      626.83      567.13      5.76 o
   1  12   8      178.34      169.98      2.71 o
   2  12   8      378.70      398.98      5.43 o
   3  12   8      455.52      442.05      7.54 o
   4  12   8        2.80       -2.11      2.11 o
   5  12   8       42.35       32.42      2.96 o
   6  12   8       15.84       13.51      2.70 o
   7  12   8       36.07       34.86      3.62 o
   8  12   8      323.97      322.05      7.96 o
  -8  13   8      372.17      405.27      8.63 o
  -7  13   8      125.61      121.78      4.77 o
  -6  13   8        3.36        1.71      2.52 o
  -5  13   8       57.57       33.81      3.17 o
  -4  13   8      110.14       99.83      3.14 o
  -3  13   8        0.02        3.12      1.80 o
  -2  13   8      695.09      671.93      8.01 o
  -1  13   8      909.01      845.77      8.03 o
   0  13   8       53.44       33.49      1.61 o
   1  13   8      319.04      282.07      4.14 o
   2  13   8     1059.99     1013.77     12.80 o
   3  13   8       47.74       53.61      4.37 o
   4  13   8        1.14       -2.25      2.25 o
   5  13   8      118.54      102.41      4.44 o
   6  13   8      133.40      129.24      4.76 o
   7  13   8       65.19       75.60      4.32 o
   8  13   8        6.39       12.74      3.44 o
  -8  14   8      236.29      251.13      6.83 o
  -7  14   8      159.38      157.49      5.30 o
  -6  14   8       54.34       59.45      3.54 o
  -5  14   8        9.12        6.16      2.36 o
  -4  14   8        0.01        0.08      1.85 o
  -3  14   8       13.64       20.69      1.96 o
  -2  14   8     1495.76     1359.95     14.16 o
  -1  14   8      582.57      507.05      6.15 o
   0  14   8       60.61       71.71      1.86 o
   1  14   8       55.71       58.42      1.82 o
   2  14   8      314.21      314.70      6.36 o
   3  14   8        0.12       -1.70      2.05 o
   4  14   8       69.77       71.63      3.67 o
   5  14   8        2.16        6.67      2.70 o
   6  14   8        6.34       12.06      3.13 o
   7  14   8       28.11       22.68      3.37 o
   8  14   8        0.06        1.88      3.25 o
  -8  15   8       42.27       46.73      4.09 o
  -7  15   8        0.32       -1.16      2.72 o
  -6  15   8        0.39       -1.27      2.39 o
  -5  15   8       16.10       11.93      2.53 o
  -4  15   8        0.49        1.83      1.90 o
  -3  15   8     2169.43     1919.21     19.32 o
  -2  15   8      882.60      776.39      8.99 o
  -1  15   8      412.97      375.92      5.29 o
   0  15   8      308.98      283.64      3.98 o
   1  15   8      112.16      100.78      2.83 o
   2  15   8       73.90       82.00      3.38 o
   3  15   8       12.80       19.34      2.67 o
   4  15   8       70.92       63.17      3.61 o
   5  15   8        9.97        7.99      3.49 o
   6  15   8       24.06       30.12      4.70 o
   7  15   8      160.45      160.00      5.66 o
   8  15   8       48.20       65.72      4.70 o
  -8  16   8       87.01      101.66      5.85 o
  -7  16   8       19.43       23.32      3.34 o
  -6  16   8      221.56      215.16      5.63 o
  -5  16   8       81.20       75.11      3.51 o
  -4  16   8      318.16      304.03      5.31 o
  -3  16   8       28.72       35.42      2.19 o
  -2  16   8      475.96      476.69      6.36 o
  -1  16   8      170.63      177.08      3.48 o
   0  16   8       47.89       48.52      2.06 o
   1  16   8      759.82      674.47      9.40 o
   2  16   8     2023.77     1832.24     25.46 o
   3  16   8       73.64       63.97      3.36 o
   4  16   8      120.81      115.18      4.48 o
   5  16   8       78.59       61.40      3.91 o
   6  16   8      447.34      436.85      9.61 o
   7  16   8       22.75       23.99      3.82 o
   8  16   8        7.87        6.56      3.39 o
  -8  17   8      134.70      145.44      5.59 o
  -7  17   8       17.84       13.04      3.08 o
  -6  17   8      119.04      127.14      4.57 o
  -5  17   8       37.77       39.02      2.98 o
  -4  17   8      543.97      493.39      7.12 o
  -3  17   8     1314.50     1202.31     12.96 o
  -2  17   8        2.30        4.34      1.68 o
  -1  17   8     1808.18     1611.07     16.42 o
   0  17   8      354.16      291.98      4.74 o
   1  17   8       76.53       63.01      3.12 o
   2  17   8      689.21      691.26     11.32 o
   3  17   8     1645.28     1445.81     21.06 o
   4  17   8      471.52      441.25      8.91 o
   5  17   8       11.30       14.32      3.13 o
   6  17   8       13.98       26.82      3.73 o
   7  17   8      209.83      215.95      7.18 o
   8  17   8       44.40       51.82      4.37 o
  -8  18   8      327.47      318.42      7.75 o
  -7  18   8        3.98        3.01      2.78 o
  -6  18   8      510.60      526.64      9.26 o
  -5  18   8      128.70      117.82      4.12 o
  -4  18   8       10.18       11.02      2.13 o
  -3  18   8     1098.59     1081.32     11.91 o
  -2  18   8      183.30      169.81      3.64 o
  -1  18   8      212.28      222.45      3.99 o
   0  18   8       24.82       20.74      1.83 o
   1  18   8       26.80       22.41      2.14 o
   2  18   8      515.96      471.81      8.69 o
   3  18   8      124.51      131.74      4.63 o
   4  18   8      163.21      155.73      5.24 o
   5  18   8       64.20       64.28      4.28 o
   6  18   8      230.19      246.16      9.06 o
   7  18   8        0.01        5.10      3.53 o
   8  18   8      317.73      328.36      8.33 o
  -8  19   8       12.32       13.05      3.33 o
  -7  19   8        0.39       -2.70      2.70 o
  -6  19   8      132.90      145.02      4.90 o
  -5  19   8        0.65       -0.70      2.30 o
  -4  19   8      297.36      297.55      5.30 o
  -3  19   8      193.01      158.70      3.65 o
  -2  19   8      240.34      214.33      4.06 o
  -1  19   8      723.27      662.60      8.00 o
   0  19   8      243.38      240.43      4.58 o
   1  19   8      679.58      633.78      9.18 o
   2  19   8      754.02      707.88     11.75 o
   3  19   8      358.14      299.93      6.91 o
   4  19   8       23.90       22.58      3.02 o
   5  19   8      259.13      222.68      6.61 o
   6  19   8      274.45      246.06      7.37 o
   7  19   8        4.76        5.37      3.59 o
   8  19   8      279.19      265.72      8.44 o
  -8  20   8        9.17        9.02      3.28 o
  -7  20   8        0.02       -2.64      2.64 o
  -6  20   8        5.43        8.44      2.77 o
  -5  20   8       86.76       91.17      3.85 o
  -4  20   8      246.59      243.56      4.86 o
  -3  20   8      249.79      235.14      4.37 o
  -2  20   8     1581.80     1475.78     15.38 o
  -1  20   8      207.99      179.19      3.67 o
   0  20   8      422.92      399.23      6.25 o
   1  20   8       79.73       77.49      3.27 o
   2  20   8      368.74      334.82      7.14 o
   3  20   8      212.24      238.67      6.19 o
   4  20   8      363.66      343.19      7.88 o
   5  20   8      301.83      270.66      7.31 o
   6  20   8       33.79       38.93      4.05 o
   7  20   8       13.56       13.20      3.81 o
   8  20   8       19.20       28.47      5.47 o
  -8  21   8       73.77       81.57      5.09 o
  -7  21   8        2.77        2.47      2.91 o
  -6  21   8      148.37      156.94      5.06 o
  -5  21   8       86.82       74.74      4.33 o
  -4  21   8      889.71      875.91     10.85 o
  -3  21   8       79.17       72.81      2.74 o
  -2  21   8      138.90      152.03      3.82 o
  -1  21   8       18.09       14.03      1.90 o
   0  21   8      349.34      339.40      6.08 o
   1  21   8      301.78      262.91      6.39 o
   2  21   8       35.71       41.82      3.06 o
   3  21   8       50.32       49.59      3.45 o
   4  21   8      425.60      390.33      8.55 o
   5  21   8      537.46      491.23     10.34 o
   6  21   8       95.27       98.95      5.16 o
   7  21   8        4.62        7.14      3.55 o
  -7  22   8       32.27       38.90      3.58 o
  -6  22   8        0.16       -2.54      2.54 o
  -5  22   8       30.16       34.62      3.08 o
  -4  22   8      967.92      928.42     11.34 o
  -3  22   8      614.08      553.98      7.31 o
  -2  22   8     1167.38     1091.43     12.03 o
  -1  22   8      322.63      315.41      5.30 o
   0  22   8     1062.47      974.42     13.01 o
   1  22   8       38.92       38.05      3.26 o
   2  22   8      528.97      514.09      9.59 o
   3  22   8      102.33       98.20      4.32 o
   4  22   8       25.13       28.19      3.36 o
   5  22   8      397.96      417.89      9.42 o
   6  22   8       75.00       78.45      4.85 o
   7  22   8       33.94       33.51      4.14 o
  -7  23   8       29.68       17.23      3.99 o
  -6  23   8       87.97      101.14      4.33 o
  -5  23   8      167.48      173.18      5.04 o
  -4  23   8       98.97      103.78      3.40 o
  -3  23   8       39.37       37.57      2.32 o
  -2  23   8      138.26      141.83      3.48 o
  -1  23   8       20.98       25.29      2.16 o
   0  23   8     4116.61     3868.74     52.20 o
   1  23   8       19.08       12.66      2.59 o
   2  23   8     2229.04     2025.16     28.60 o
   3  23   8       55.85       47.69      3.55 o
   4  23   8      582.62      575.71     11.11 o
   5  23   8      654.51      637.49     13.76 o
   6  23   8       35.56       41.52      4.26 o
   7  23   8        0.89       -0.76      3.37 o
  -7  24   8       41.52       39.49      4.47 o
  -6  24   8       65.90       72.05      6.82 o
  -5  24   8       87.51      100.61      4.19 o
  -4  24   8      330.85      323.99      6.50 o
  -3  24   8      555.32      552.92      7.35 o
  -2  24   8        7.28        4.57      1.80 o
  -1  24   8     1066.29      971.80     11.57 o
   0  24   8       84.25      135.35      5.91 o
   1  24   8      343.81      315.36      6.54 o
   2  24   8        0.05       14.97      3.47 o
   3  24   8        0.28       -0.33      2.60 o
   4  24   8        1.91        6.05      2.88 o
   5  24   8       53.63       67.14      4.54 o
   6  24   8      376.26      350.11      9.07 o
   7  24   8        1.59        1.49      3.61 o
  -7  25   8      105.14      113.73      6.16 o
  -6  25   8      456.16      456.33     10.21 o
  -5  25   8      366.90      350.15      7.81 o
  -4  25   8       57.60       58.02      3.26 o
  -3  25   8       15.79       19.36      2.06 o
  -2  25   8       29.56       29.49      2.18 o
  -1  25   8       10.49       11.88      2.19 o
   0  25   8     2299.01     2185.97     26.06 o
   1  25   8      299.81      277.30      6.73 o
   2  25   8      631.13      532.00     10.16 o
   3  25   8      168.12      143.15      5.26 o
   4  25   8      123.83      125.17      5.55 o
   5  25   8      616.22      571.96     11.71 o
   6  25   8      182.42      174.56      6.71 o
   7  25   8       63.21       69.68      5.24 o
  -7  26   8        0.54       -3.45      3.45 o
  -6  26   8       23.23       21.56      4.72 o
  -5  26   8      855.67      815.28     14.48 o
  -4  26   8        8.33       15.69      3.21 o
  -3  26   8       79.92       78.45      2.82 o
  -2  26   8        1.49        3.70      1.88 o
  -1  26   8       20.65       18.40      2.26 o
   0  26   8      448.81      437.23      7.52 o
   1  26   8      157.36      153.10      5.14 o
   2  26   8      485.87      483.09      9.65 o
   3  26   8       23.91       17.35      3.11 o
   4  26   8       37.47       44.21      4.10 o
   5  26   8       48.52       58.80      5.16 o
   6  26   8      113.01      124.51      5.93 o
   7  26   8      163.07      161.63      6.87 o
  -7  27   8      120.12      132.27      6.54 o
  -6  27   8        3.33        2.27      3.52 o
  -5  27   8       14.89       30.69      3.88 o
  -4  27   8      610.39      571.60     11.05 o
  -3  27   8        8.52        5.54      2.34 o
  -2  27   8      959.42      921.95     11.31 o
  -1  27   8       51.88       43.98      2.92 o
   0  27   8       19.33       21.55      2.45 o
   1  27   8      210.31      183.65      5.58 o
   2  27   8       77.12       92.38      4.43 o
   3  27   8        4.44        4.61      2.84 o
   4  27   8      831.90      761.78     13.98 o
   5  27   8      106.53      105.80      5.40 o
   6  27   8      193.72      199.14      9.01 o
   7  27   8        6.31        6.86      7.34 o
  -6  28   8       56.61       61.75      4.80 o
  -5  28   8      322.60      310.19     10.41 o
  -4  28   8      641.30      603.93     11.53 o
  -3  28   8       28.10       31.85      2.87 o
  -2  28   8      100.00      120.17      4.06 o
  -1  28   8      166.53      147.99      4.32 o
   0  28   8       17.94       19.63      2.42 o
   1  28   8       40.44       42.31      3.46 o
   2  28   8       25.08       25.71      3.24 o
   3  28   8        0.18       -2.24      2.75 o
   4  28   8        6.80       11.88      3.33 o
   5  28   8      457.26      427.78     10.18 o
   6  28   8       12.36       17.84      3.97 o
  -6  29   8        0.27       -2.19      3.35 o
  -5  29   8        5.65        3.79      3.81 o
  -4  29   8        0.50        0.40      2.98 o
  -3  29   8      357.39      346.25      6.78 o
  -2  29   8     1194.74     1102.74     14.93 o
  -1  29   8      552.10      519.81      8.54 o
   0  29   8       15.54       13.05      2.37 o
   1  29   8      297.66      284.70      7.17 o
   2  29   8       24.98       24.43      3.25 o
   3  29   8       29.92       31.74      3.65 o
   4  29   8        0.01        1.47      3.18 o
   5  29   8       21.98       18.22      3.82 o
   6  29   8       34.03       23.75      4.13 o
  -6  30   8      121.33      108.22      5.67 o
  -5  30   8        2.32       -1.70      3.21 o
  -4  30   8       34.47       35.10      4.58 o
  -3  30   8      204.63      201.96      5.27 o
  -2  30   8       39.95       45.90      3.11 o
  -1  30   8       66.78       81.71      3.51 o
   0  30   8       15.12       14.04      2.50 o
   1  30   8      218.86      205.75      6.23 o
   2  30   8      460.52      434.42      9.46 o
   3  30   8      106.74       94.40      4.90 o
   4  30   8       11.25        7.90      3.34 o
   5  30   8      288.76      291.98      8.45 o
   6  30   8       42.68       46.40      4.72 o
  -6  31   8      125.11      125.04      6.51 o
  -5  31   8       25.95       32.67      3.96 o
  -4  31   8        0.25        1.66      3.05 o
  -3  31   8      539.31      519.96      8.81 o
  -2  31   8      275.21      270.55      6.01 o
  -1  31   8      101.76      106.49      4.29 o
   0  31   8       18.20       13.31      3.03 o
   1  31   8      266.62      257.43      6.96 o
   2  31   8        0.70        5.48      3.36 o
   3  31   8       19.69       20.56      3.44 o
   4  31   8       91.56       97.56      5.28 o
   5  31   8       19.90       23.94      4.05 o
   6  31   8      138.42      147.20      6.74 o
  -6  32   8      152.27      172.66      8.07 o
  -5  32   8       92.69       81.44      6.65 o
  -4  32   8       41.29       35.20      4.50 o
  -3  32   8      236.13      232.47      6.73 o
  -2  32   8        5.06        2.70      3.34 o
  -1  32   8       27.03       20.09      3.28 o
   0  32   8        4.81        5.10      2.85 o
   1  32   8        7.62        8.73      2.98 o
   2  32   8        1.11        1.14      3.25 o
   3  32   8      341.91      338.47      8.76 o
   4  32   8       41.04       45.12      4.33 o
   5  32   8        3.13        3.99      3.53 o
  -5  33   8       16.77       23.18      6.59 o
  -4  33   8        1.91        7.35      4.36 o
  -3  33   8      475.98      477.74     12.80 o
  -2  33   8      129.56      121.73      5.76 o
  -1  33   8       32.68       23.80      3.34 o
   0  33   8      118.04      124.22      5.17 o
   1  33   8       22.52       18.45      3.34 o
   2  33   8      109.92      100.05      5.07 o
   3  33   8       82.32       89.37      5.04 o
   4  33   8      123.74      124.25      5.84 o
   5  33   8      102.24      114.16      8.10 o
  -5  34   8       17.31       17.41      5.00 o
  -4  34   8      275.08      274.13     13.19 o
  -3  34   8        0.65        5.25      4.83 o
  -2  34   8       24.34       22.34      4.05 o
  -1  34   8       41.72       45.39      4.49 o
   0  34   8      245.10      228.76      6.91 o
   1  34   8      179.39      165.08      6.02 o
   2  34   8        3.96        3.13      3.09 o
   3  34   8      109.07      102.72      5.38 o
   4  34   8       70.35       82.72      5.28 o
   5  34   8        1.53        1.12      3.59 o
  -5  35   8      211.64      212.26      9.33 o
  -4  35   8       24.98       27.13      4.84 o
  -3  35   8       47.41       49.77      5.31 o
  -2  35   8       53.84       45.91      4.61 o
  -1  35   8       34.53       37.45      3.70 o
   0  35   8        3.55       10.55      3.29 o
   1  35   8       66.47       66.88      4.48 o
   2  35   8       66.45       62.18      6.78 o
   3  35   8       71.51       67.91      4.80 o
   4  35   8        3.51        4.37      3.45 o
   5  35   8       44.32       40.54     11.81 o
  -4  36   8       16.22       18.17      4.83 o
  -3  36   8       36.15       30.72      4.91 o
  -2  36   8      226.53      236.27      7.97 o
  -1  36   8       13.56       18.72      3.53 o
   0  36   8        6.35        6.38      3.27 o
   1  36   8       32.29       43.05      4.45 o
   2  36   8       26.90       25.27      3.81 o
   3  36   8       16.91       20.29      3.96 o
   4  36   8        0.00        1.22      3.87 o
  -4  37   8        2.20        3.60      4.50 o
  -3  37   8      198.39      190.23      8.34 o
  -2  37   8       29.65       37.40      4.51 o
  -1  37   8       86.46       91.52      5.55 o
   0  37   8      141.63      147.20      5.99 o
   1  37   8        0.11       -0.92      3.46 o
   2  37   8       31.94       33.66      4.05 o
   3  37   8        2.66        4.55      4.51 o
   4  37   8       69.73       68.68      5.20 o
  -3  38   8      334.02      347.05     11.15 o
  -2  38   8       60.83       70.71      5.58 o
  -1  38   8        5.78        5.99      3.74 o
   0  38   8       67.03       72.96      4.79 o
   1  38   8        0.06        5.78      3.62 o
   2  38   8        4.84        4.46      3.40 o
   3  38   8       45.56       41.37      6.92 o
  -3  39   8        4.53       13.44      4.70 o
  -2  39   8       68.73       69.14      6.32 o
  -1  39   8       37.43       41.58      6.13 o
   0  39   8        4.90        4.46      3.36 o
   1  39   8        3.87        3.09      3.36 o
   2  39   8        1.03       -2.57      3.25 o
   3  39   8       89.61       92.24      5.63 o
  -2  40   8        5.35       -0.22      4.19 o
  -1  40   8      105.22      106.59      6.09 o
   0  40   8      196.29      195.20      6.99 o
   1  40   8      260.60      270.54      8.19 o
   2  40   8       13.99       10.37      3.79 o
  -1  41   8       19.91       24.48      4.60 o
   0  41   8       59.88       66.25      5.41 o
   1  41   8      216.43      228.69      7.77 o
   0  42   8      462.07      444.72     28.34 o
  -8   1   9       57.84       66.08      4.43 o
  -7   1   9      357.82      377.68      7.97 o
  -6   1   9       13.23        7.88      2.68 o
  -5   1   9       12.06       11.71      2.62 o
  -4   1   9        2.61        0.07      2.08 o
  -3   1   9      345.47      303.78      5.70 o
  -2   1   9     2863.79     2791.22     25.91 o
  -1   1   9      374.10      395.44      4.37 o
   0   1   9      100.87      105.66      3.48 o
   1   1   9      271.97      262.25      5.22 o
   2   1   9     1583.06     1507.67     13.37 o
   3   1   9      344.58      318.69      4.05 o
   4   1   9       38.15       26.85      2.24 o
   5   1   9       33.19       37.16      2.61 o
   6   1   9       89.74       95.88      3.57 o
   7   1   9      283.24      298.03      6.03 o
   8   1   9      144.97      162.10      6.23 o
  -8   2   9        1.09       -2.94      2.94 o
  -7   2   9      192.28      192.33      5.87 o
  -6   2   9        8.54        4.72      2.73 o
  -5   2   9        2.29       -2.27      2.27 o
  -4   2   9       86.96       76.30      3.32 o
  -3   2   9      256.81      261.76      5.24 o
  -2   2   9      599.97      519.36      6.19 o
  -1   2   9     1222.77     1123.38     10.99 o
   0   2   9      555.03      513.09      6.40 o
   1   2   9      110.89      134.43      3.83 o
   2   2   9      488.66      457.74      4.88 o
   3   2   9      675.73      699.01      7.14 o
   4   2   9        1.14        0.65      1.83 o
   5   2   9      120.59      130.80      3.77 o
   6   2   9       64.46       58.54      3.21 o
   7   2   9       43.65       45.94      3.18 o
   8   2   9       12.44       22.39      3.77 o
  -8   3   9        2.21       -2.89      3.01 o
  -7   3   9       64.91       65.47      4.01 o
  -6   3   9       96.73       86.68      4.09 o
  -5   3   9      131.31      137.51      5.50 o
  -4   3   9        7.80        1.98      2.23 o
  -3   3   9        0.22       -0.97      1.97 o
  -2   3   9       70.92       46.66      3.12 o
  -1   3   9     1859.48     1799.18     15.28 o
   0   3   9     4849.11     4626.39     36.87 o
   1   3   9     2266.22     2049.55     24.19 o
   2   3   9     1423.75     1294.58     11.66 o
   3   3   9      173.19      172.16      2.91 o
   4   3   9      323.22      283.41      5.01 o
   5   3   9       54.38       59.70      2.87 o
   6   3   9       12.15        8.62      2.40 o
   7   3   9      166.59      162.47      4.66 o
   8   3   9        7.54       18.03      3.59 o
  -8   4   9       82.85       84.74      4.66 o
  -7   4   9        2.05       -1.52      2.77 o
  -6   4   9      134.07      119.60      4.43 o
  -5   4   9       31.37       40.50      3.03 o
  -4   4   9        3.99       -1.27      2.08 o
  -3   4   9        1.63        4.67      2.02 o
  -2   4   9      115.18      138.13      3.27 o
  -1   4   9      100.36      122.40      2.67 o
   0   4   9      206.91      224.65      5.86 o
   1   4   9      451.79      464.71      5.36 o
   2   4   9       14.54        5.25      1.18 o
   3   4   9      864.03      885.13      9.04 o
   4   4   9        0.60       -0.26      1.84 o
   5   4   9       45.06       49.32      2.74 o
   6   4   9       67.05       55.63      3.06 o
   7   4   9      107.79      119.76      4.11 o
   8   4   9       37.91       52.97      5.30 o
  -8   5   9       13.66       13.68      3.43 o
  -7   5   9       50.10       55.82      3.92 o
  -6   5   9       95.12      102.73      4.20 o
  -5   5   9      137.52      138.54      4.47 o
  -4   5   9      128.57      102.86      4.03 o
  -3   5   9     1193.26     1098.12     14.19 o
  -2   5   9      463.56      456.80      6.37 o
  -1   5   9      506.26      507.67      5.32 o
   0   5   9     5154.13     4942.84     39.43 o
   1   5   9     1765.05     1722.70     14.59 o
   2   5   9      263.23      257.70      4.30 o
   3   5   9      387.01      326.91      5.20 o
   4   5   9        8.15        9.77      2.05 o
   5   5   9       77.53       85.93      3.18 o
   6   5   9      139.27      140.28      4.14 o
   7   5   9      384.59      390.37      7.33 o
   8   5   9       17.81       23.51      6.72 o
  -8   6   9        7.15        1.12      3.19 o
  -7   6   9        2.44       -2.75      2.75 o
  -6   6   9       21.21       12.87      2.88 o
  -5   6   9      204.73      214.99      5.40 o
  -4   6   9        6.38        4.43      2.22 o
  -3   6   9        7.14        8.00      2.08 o
  -2   6   9      383.48      365.03      5.54 o
  -1   6   9        3.09        4.24      1.45 o
   0   6   9      397.15      428.96      4.50 o
   1   6   9       97.50       92.01      1.89 o
   2   6   9      339.43      316.28      3.86 o
   3   6   9       79.19       72.55      2.67 o
   4   6   9       32.64       20.19      2.12 o
   5   6   9       87.17       85.79      3.36 o
   6   6   9      179.68      187.91      4.87 o
   7   6   9       32.20       39.02      4.45 o
   8   6   9       10.99       18.80      3.83 o
  -8   7   9        6.63        8.17      3.33 o
  -7   7   9       34.05       28.56      3.50 o
  -6   7   9       13.80       12.42      3.05 o
  -5   7   9      376.46      353.15      6.95 o
  -4   7   9      313.91      274.20      5.80 o
  -3   7   9       15.29       14.18      2.07 o
  -2   7   9        1.93        0.56      1.69 o
  -1   7   9     1038.06     1113.99     10.04 o
   0   7   9      366.95      411.21      5.24 o
   1   7   9     1273.26     1289.03     12.17 o
   2   7   9      202.42      201.61      4.77 o
   3   7   9       10.54       12.10      1.86 o
   4   7   9       77.93       54.68      2.69 o
   5   7   9      334.81      318.35      5.94 o
   6   7   9       12.48        9.08      2.55 o
   7   7   9        0.01        0.52      2.70 o
   8   7   9       56.05       53.77      4.51 o
  -8   8   9       27.65       20.09      3.61 o
  -7   8   9        1.39        1.62      2.96 o
  -6   8   9       32.74       29.51      3.06 o
  -5   8   9      186.27      166.26      4.77 o
  -4   8   9       10.45       19.51      2.62 o
  -3   8   9      195.46      181.24      4.00 o
  -2   8   9       87.12       51.30      2.48 o
  -1   8   9      363.09      322.65      4.03 o
   0   8   9        1.06        8.04      1.20 o
   1   8   9       91.47      121.01      2.17 o
   2   8   9        7.03        1.34      1.08 o
   3   8   9       18.17       16.54      2.07 o
   4   8   9      158.04      142.81      4.02 o
   5   8   9      293.97      267.54      5.77 o
   6   8   9        4.44        3.61      2.52 o
   7   8   9       11.91       13.86      2.96 o
   8   8   9        1.59        6.46      3.32 o
  -8   9   9        6.14        1.25      3.62 o
  -7   9   9      278.93      293.25      7.06 o
  -6   9   9       29.48       36.88      3.21 o
  -5   9   9      156.80      163.80      4.82 o
  -4   9   9       36.25       39.09      2.82 o
  -3   9   9      328.58      294.07      5.05 o
  -2   9   9        1.20        1.39      1.59 o
  -1   9   9        3.27        2.53      1.19 o
   0   9   9     2635.51     2429.75     21.89 o
   1   9   9      254.20      231.71      3.24 o
   2   9   9      169.77      120.29      2.87 o
   3   9   9     1384.21     1224.38     15.45 o
   4   9   9        0.61       -0.25      2.04 o
   5   9   9       27.61       29.59      3.13 o
   6   9   9       14.72       17.53      2.83 o
   7   9   9      107.70      109.88      4.54 o
   8   9   9       32.71       43.02      3.98 o
  -8  10   9        1.12       -2.91      2.91 o
  -7  10   9       80.57       82.62      4.31 o
  -6  10   9      276.67      273.17      6.35 o
  -5  10   9      125.56      116.06      4.20 o
  -4  10   9       22.92       15.62      2.43 o
  -3  10   9       88.10       81.76      2.86 o
  -2  10   9      165.12      157.97      3.46 o
  -1  10   9       22.84       28.81      1.60 o
   0  10   9      118.60      170.65      2.75 o
   1  10   9     1903.51     1762.63     20.93 o
   2  10   9      356.97      362.23      5.29 o
   3  10   9      178.09      156.78      4.19 o
   4  10   9       24.99       23.35      3.06 o
   5  10   9      648.16      630.30      9.80 o
   6  10   9      118.13      112.71      4.22 o
   7  10   9      317.10      317.94      7.61 o
   8  10   9        0.34        6.05      3.29 o
  -8  11   9        7.55        3.00      3.45 o
  -7  11   9       30.60       37.49      4.28 o
  -6  11   9      113.59      128.59      4.69 o
  -5  11   9        5.03        2.54      2.41 o
  -4  11   9       38.55       38.30      2.99 o
  -3  11   9       35.38       38.44      2.34 o
  -2  11   9     1122.15      968.55     10.79 o
  -1  11   9     1119.91     1048.61     11.36 o
   0  11   9     7899.35     7131.42     67.77 o
   1  11   9     1270.28     1215.66     11.62 o
   2  11   9      757.33      662.59      9.75 o
   3  11   9       83.16       81.13      3.19 o
   4  11   9       94.42       83.63      3.59 o
   5  11   9        1.23        3.74      2.39 o
   6  11   9        4.68        2.69      2.50 o
   7  11   9       11.21       16.61      3.33 o
   8  11   9       34.10       37.04      3.95 o
  -8  12   9        0.33       -1.21      3.16 o
  -7  12   9       16.60       21.89      3.36 o
  -6  12   9       91.09       90.42      4.15 o
  -5  12   9       28.41       32.26      2.97 o
  -4  12   9      537.34      517.11      7.79 o
  -3  12   9       68.13       57.63      2.90 o
  -2  12   9      691.69      629.12      7.77 o
  -1  12   9      609.21      548.05      6.94 o
   0  12   9      267.84      254.71      3.97 o
   1  12   9      199.22      153.30      3.29 o
   2  12   9     1023.04      963.90     13.32 o
   3  12   9       35.24       32.47      2.50 o
   4  12   9      583.99      532.84      9.00 o
   5  12   9       81.62       78.35      3.74 o
   6  12   9       97.83      104.67      4.55 o
   7  12   9        8.47       11.82      3.22 o
   8  12   9        0.90        1.46      3.31 o
  -8  13   9       61.07       61.88      4.23 o
  -7  13   9      503.26      512.13      9.61 o
  -6  13   9        2.86        3.31      2.57 o
  -5  13   9      126.63      122.26      4.31 o
  -4  13   9       24.52       50.51      2.82 o
  -3  13   9       54.45       50.92      2.54 o
  -2  13   9     1971.84     1804.30     18.33 o
  -1  13   9      202.02      200.40      3.76 o
   0  13   9      404.59      376.45      5.34 o
   1  13   9      436.24      386.74      6.36 o
   2  13   9      519.78      477.47      7.81 o
   3  13   9        0.56        4.28      2.08 o
   4  13   9       22.99       31.75      2.83 o
   5  13   9       61.24       55.68      3.50 o
   6  13   9      171.43      160.63      5.40 o
   7  13   9        6.45        9.68      3.21 o
   8  13   9        5.50        7.14      3.45 o
  -8  14   9      243.39      246.62      7.04 o
  -7  14   9       34.51       33.55      3.63 o
  -6  14   9       75.73       71.68      3.90 o
  -5  14   9       43.73       44.90      3.22 o
  -4  14   9      158.64      163.20      4.06 o
  -3  14   9       11.84       14.13      2.05 o
  -2  14   9      283.13      269.72      4.58 o
  -1  14   9      323.92      300.59      4.67 o
   0  14   9       70.45       57.92      2.18 o
   1  14   9        6.21        8.21      1.86 o
   2  14   9      908.64      813.26     11.73 o
   3  14   9       47.14       40.40      2.71 o
   4  14   9      949.49      917.09     13.56 o
   5  14   9      326.01      339.38      7.28 o
   6  14   9       98.85      103.65      4.56 o
   7  14   9       91.27       91.75      4.74 o
   8  14   9       46.78       42.97      4.16 o
  -8  15   9      117.85      132.60      5.45 o
  -7  15   9        0.25       -1.56      2.91 o
  -6  15   9       42.97       38.11      3.40 o
  -5  15   9      380.33      378.52      7.27 o
  -4  15   9       11.12       10.97      2.15 o
  -3  15   9       22.12       20.04      2.16 o
  -2  15   9      626.66      561.32      7.25 o
  -1  15   9      107.69       89.59      2.71 o
   0  15   9      479.63      471.38      6.26 o
   1  15   9      132.49      113.30      3.18 o
   2  15   9       51.63       55.33      2.77 o
   3  15   9       17.81       12.84      2.54 o
   4  15   9        0.09        3.60      2.43 o
   5  15   9       69.13       72.77      4.95 o
   6  15   9      303.42      309.60      7.31 o
   7  15   9       14.04       15.28      3.42 o
   8  15   9       25.73       27.07      6.07 o
  -8  16   9       60.67       56.29      4.35 o
  -7  16   9        9.31        5.42      3.10 o
  -6  16   9       93.74       88.73      4.23 o
  -5  16   9       67.83       66.90      3.51 o
  -4  16   9       17.08       14.50      2.19 o
  -3  16   9       48.51       48.04      2.53 o
  -2  16   9        1.07        3.30      1.71 o
  -1  16   9     1258.54     1137.74     12.34 o
   0  16   9      224.42      201.75      3.81 o
   1  16   9      536.04      540.00      7.63 o
   2  16   9       33.57       35.94      2.56 o
   3  16   9       11.82       15.44      2.41 o
   4  16   9      218.87      210.88      5.50 o
   5  16   9        1.68        1.23      2.61 o
   6  16   9        3.96        1.63      2.84 o
   7  16   9        3.57        2.83      3.12 o
  -8  17   9       57.43       67.04      5.68 o
  -7  17   9      250.10      260.90      6.80 o
  -6  17   9        4.74        3.16      2.70 o
  -5  17   9      321.34      293.90      6.44 o
  -4  17   9       12.91       15.05      2.25 o
  -3  17   9       65.49       62.15      2.99 o
  -2  17   9      285.29      278.62      4.75 o
  -1  17   9       40.06       54.25      2.36 o
   0  17   9       12.51       19.00      1.83 o
   1  17   9       27.11       36.13      2.23 o
   2  17   9       75.75       83.60      3.41 o
   3  17   9      401.70      404.54      8.14 o
   4  17   9      435.09      408.76      8.53 o
   5  17   9      228.70      199.51      6.22 o
   6  17   9       10.84        7.82      2.94 o
   7  17   9       42.12       34.34      3.84 o
  -7  18   9       16.74        8.94      3.08 o
  -6  18   9       17.31       17.84      3.04 o
  -5  18   9        5.68        3.05      2.55 o
  -4  18   9        2.85        3.25      2.03 o
  -3  18   9      367.16      351.64      5.58 o
  -2  18   9      273.03      268.99      4.70 o
  -1  18   9       11.33        5.42      1.76 o
   0  18   9       14.16       18.64      1.88 o
   1  18   9       33.65       50.07      2.51 o
   2  18   9      122.18      115.86      4.19 o
   3  18   9      633.48      576.75     10.40 o
   4  18   9      197.90      181.28      5.65 o
   5  18   9      177.58      161.67      5.78 o
   6  18   9        2.25        0.86      3.61 o
   7  18   9       51.69       54.87      4.27 o
  -7  19   9       59.39       63.15      4.59 o
  -6  19   9        6.83        6.05      2.81 o
  -5  19   9       14.38        9.02      2.69 o
  -4  19   9       15.25       13.03      2.24 o
  -3  19   9       10.40       12.37      2.07 o
  -2  19   9     3007.31     2798.99     27.35 o
  -1  19   9        2.43        0.17      1.67 o
   0  19   9       57.70       51.04      2.80 o
   1  19   9      529.26      525.91      7.71 o
   2  19   9      220.47      204.06      5.42 o
   3  19   9      502.50      459.76      9.03 o
   4  19   9        2.04        1.53      2.72 o
   5  19   9      277.29      258.10      7.12 o
   6  19   9       61.03       70.51      4.59 o
   7  19   9       34.90       36.89      4.91 o
  -7  20   9       80.53       78.66      4.30 o
  -6  20   9        3.02        1.90      2.80 o
  -5  20   9      256.25      250.68      6.05 o
  -4  20   9      330.57      299.05      5.49 o
  -3  20   9      127.30      129.88      3.54 o
  -2  20   9       57.75       69.76      3.06 o
  -1  20   9      441.52      402.83      5.84 o
   0  20   9       13.54       14.81      1.97 o
   1  20   9     1046.45      961.04     12.92 o
   2  20   9       21.74       28.62      2.88 o
   3  20   9      164.88      161.91      6.07 o
   4  20   9      315.91      299.58      7.37 o
   5  20   9      500.75      502.53     10.50 o
   6  20   9       25.38       25.68      3.79 o
   7  20   9      352.83      332.40      8.20 o
  -7  21   9       43.83       52.84      3.94 o
  -6  21   9       81.61       86.43      4.26 o
  -5  21   9       94.27      101.48      4.19 o
  -4  21   9      394.65      362.32      6.16 o
  -3  21   9      531.47      509.16      7.05 o
  -2  21   9      498.57      469.57      6.61 o
  -1  21   9      497.32      478.39      6.63 o
   0  21   9       23.58       29.15      3.15 o
   1  21   9       98.54      106.86      3.96 o
   2  21   9      109.90       97.67      4.18 o
   3  21   9       70.18       75.44      6.85 o
   4  21   9      298.69      288.10      7.34 o
   5  21   9       98.28      112.84      6.69 o
   6  21   9        0.00        0.56      3.25 o
   7  21   9       48.21       60.22      5.34 o
  -7  22   9      118.00      114.39      5.36 o
  -6  22   9        5.48        5.25      3.11 o
  -5  22   9      222.72      221.04      5.72 o
  -4  22   9       97.10      111.17      3.78 o
  -3  22   9       81.25       78.05      3.51 o
  -2  22   9      118.40      127.26      3.43 o
  -1  22   9      208.94      212.38      4.20 o
   0  22   9      700.42      645.13      9.65 o
   1  22   9       31.35       31.00      2.72 o
   2  22   9      256.68      261.68      7.24 o
   3  22   9       38.26       45.12      3.47 o
   4  22   9      545.69      534.70     11.35 o
   5  22   9      310.71      309.46      8.77 o
   6  22   9       10.02       12.95      3.65 o
   7  22   9      159.72      179.08      7.03 o
  -7  23   9       64.17       63.77      5.04 o
  -6  23   9        2.50        2.13      2.82 o
  -5  23   9        9.17        5.51      2.62 o
  -4  23   9      756.91      738.64     11.14 o
  -3  23   9       32.83       33.64      2.38 o
  -2  23   9      115.96      123.02      3.38 o
  -1  23   9       32.17       26.42      2.18 o
   0  23   9     1002.71      915.52     12.60 o
   1  23   9        8.97        7.67      2.65 o
   2  23   9      212.90      218.62      8.65 o
   3  23   9      254.37      244.35      6.60 o
   4  23   9      390.23      374.93      8.64 o
   5  23   9       66.33       70.25      4.60 o
   6  23   9       69.45       80.14      5.10 o
   7  23   9       13.67       18.07      4.14 o
  -7  24   9       97.16       99.67      6.27 o
  -6  24   9       10.53        7.57      3.38 o
  -5  24   9        0.63        1.28      2.56 o
  -4  24   9        0.60        0.12      2.42 o
  -3  24   9      186.30      180.73      4.09 o
  -2  24   9        9.38        9.05      1.91 o
  -1  24   9       60.02       46.64      2.46 o
   0  24   9       70.94       73.23      3.34 o
   1  24   9      133.60      123.73      4.75 o
   2  24   9      385.29      379.81      8.26 o
   3  24   9       54.19       58.43      4.49 o
   4  24   9      120.15      117.37      5.17 o
   5  24   9       12.76       13.51      3.51 o
   6  24   9       42.42       43.61      5.22 o
  -6  25   9        5.80        1.03      3.41 o
  -5  25   9      383.70      369.83      8.98 o
  -4  25   9       15.83       16.89      2.76 o
  -3  25   9       36.37       38.83      2.47 o
  -2  25   9        8.30        6.05      1.90 o
  -1  25   9        0.80        0.69      2.16 o
   0  25   9      416.91      391.42      7.07 o
   1  25   9      423.46      378.76      8.15 o
   2  25   9      835.29      766.67     13.34 o
   3  25   9       23.98       28.37      3.49 o
   4  25   9      179.71      174.48      6.13 o
   5  25   9       56.77       64.69      4.71 o
   6  25   9      265.94      242.09      7.73 o
  -6  26   9       41.48       52.15      5.08 o
  -5  26   9        7.97        7.55      3.32 o
  -4  26   9       37.77       37.03      3.73 o
  -3  26   9      214.15      213.32      4.66 o
  -2  26   9      205.61      186.63      4.16 o
  -1  26   9       15.53       13.88      2.18 o
   0  26   9      220.76      217.10      5.35 o
   1  26   9      300.96      307.92      7.36 o
   2  26   9      394.20      394.98      8.71 o
   3  26   9        1.51       -0.64      2.84 o
   4  26   9       38.14       39.49      3.96 o
   5  26   9       21.18       18.81      3.90 o
   6  26   9       18.22       22.52      4.08 o
  -6  27   9        0.11       -3.11      3.35 o
  -5  27   9       21.25       14.13      4.34 o
  -4  27   9      296.83      298.86      7.67 o
  -3  27   9      783.23      748.16     11.19 o
  -2  27   9      328.64      314.22      5.70 o
  -1  27   9       29.18       26.20      2.68 o
   0  27   9        1.39        2.75      2.26 o
   1  27   9      556.98      550.97     10.53 o
   2  27   9      145.66      150.48      5.99 o
   3  27   9       38.73       41.51      3.96 o
   4  27   9       22.72       19.30      3.68 o
   5  27   9       17.20       17.78      4.13 o
   6  27   9      232.70      225.78      7.74 o
  -6  28   9       17.51       11.58      3.72 o
  -5  28   9       13.52       20.80      4.98 o
  -4  28   9       83.92       89.81      4.72 o
  -3  28   9       63.51       75.10      3.66 o
  -2  28   9      578.52      576.60      8.79 o
  -1  28   9        3.97        4.10      2.28 o
   0  28   9       36.88       44.09      3.02 o
   1  28   9      352.47      336.67      8.83 o
   2  28   9       13.90       14.91      3.43 o
   3  28   9      410.55      400.06      9.24 o
   4  28   9       13.84       20.38      3.75 o
   5  28   9       49.57       41.78      4.37 o
   6  28   9       73.56       81.85      5.45 o
  -6  29   9        4.20       -4.38      5.20 o
  -5  29   9        2.56        1.68      3.24 o
  -4  29   9        0.34       -2.85      2.85 o
  -3  29   9       96.65      105.70      4.16 o
  -2  29   9      141.35      155.31      4.49 o
  -1  29   9      359.89      339.46      6.77 o
   0  29   9       80.79       89.05      3.73 o
   1  29   9      321.92      304.47      7.63 o
   2  29   9      163.54      157.38      6.37 o
   3  29   9      197.57      186.87      6.38 o
   4  29   9        5.07        4.02      3.73 o
   5  29   9        0.85       -2.15      3.33 o
  -5  30   9        1.67        0.45      3.52 o
  -4  30   9        4.70        3.77      3.12 o
  -3  30   9        6.31        5.02      2.61 o
  -2  30   9      177.96      168.24      4.59 o
  -1  30   9      194.23      192.09      5.19 o
   0  30   9       11.13        8.87      3.59 o
   1  30   9        9.56       14.18      3.20 o
   2  30   9      578.95      539.45     10.93 o
   3  30   9       92.36       87.38      4.87 o
   4  30   9        0.10        3.97      3.37 o
   5  30   9       28.17       31.00      4.21 o
  -5  31   9        6.25       -0.13      3.84 o
  -4  31   9       89.86       93.55      4.89 o
  -3  31   9       12.27       16.74      3.61 o
  -2  31   9       41.35       45.44      3.59 o
  -1  31   9       49.67       48.41      6.69 o
   0  31   9        0.72        0.01      2.77 o
   1  31   9        9.21        9.77      3.18 o
   2  31   9       47.67       57.41      4.29 o
   3  31   9       30.46       29.98      3.96 o
   4  31   9        6.62        6.73      3.51 o
   5  31   9       11.45       16.39      3.95 o
  -5  32   9       71.59       68.19      6.28 o
  -4  32   9        5.27       -1.44      5.34 o
  -3  32   9       30.29       21.38      4.45 o
  -2  32   9      116.58      113.42      5.00 o
  -1  32   9       44.96       48.75      3.91 o
   0  32   9      106.73      106.27      4.94 o
   1  32   9      122.20      117.31      6.10 o
   2  32   9      212.48      203.05      6.69 o
   3  32   9        3.11        4.52      3.28 o
   4  32   9       45.63       58.92      4.76 o
   5  32   9       88.82      103.39      7.51 o
  -4  33   9        0.00       -3.79      3.79 o
  -3  33   9      251.27      249.19      9.09 o
  -2  33   9       79.04       84.71      4.63 o
  -1  33   9       37.29       36.28      3.82 o
   0  33   9        0.06        3.89      2.99 o
   1  33   9       17.24       21.34      3.84 o
   2  33   9      505.86      470.16     10.40 o
   3  33   9       18.13       17.61      3.67 o
   4  33   9       51.08       43.53      4.43 o
  -4  34   9       80.82       82.30      6.34 o
  -3  34   9      123.09      129.65      6.92 o
  -2  34   9      315.90      296.25     10.35 o
  -1  34   9       47.88       37.71      3.87 o
   0  34   9      519.38      492.39     10.58 o
   1  34   9        8.28        9.27      3.52 o
   2  34   9      145.75      162.55      6.30 o
   3  34   9      376.50      376.46      9.54 o
   4  34   9        1.82        2.57      3.59 o
  -4  35   9       88.41       87.95      6.53 o
  -3  35   9      271.88      268.31     10.88 o
  -2  35   9       57.32       57.55      4.71 o
  -1  35   9       99.78      102.37      5.13 o
   0  35   9        4.44        5.52      3.22 o
   1  35   9       19.57       17.69      3.89 o
   2  35   9        9.89       13.36      3.58 o
   3  35   9       25.91       37.45      4.73 o
   4  35   9       54.82       46.05     11.81 o
  -3  36   9       65.57       74.97      8.24 o
  -2  36   9        1.71       -2.57      3.40 o
  -1  36   9        2.35        3.99      3.52 o
   0  36   9       43.66       56.14      4.36 o
   1  36   9        9.43       11.75      4.17 o
   2  36   9        8.03        6.73      3.45 o
   3  36   9      250.49      242.12      8.69 o
  -3  37   9        4.48        3.23      4.34 o
  -2  37   9       53.56       57.74      5.07 o
  -1  37   9        0.42       -2.93      3.37 o
   0  37   9       26.58       19.64      3.67 o
   1  37   9       13.53       17.69      3.67 o
   2  37   9      290.22      301.77      8.57 o
   3  37   9        0.21       -9.05      9.05 o
  -2  38   9       34.05       27.56      4.96 o
  -1  38   9       52.50       57.21      5.01 o
   0  38   9        7.64        0.39      3.25 o
   1  38   9        3.81        2.26      3.34 o
   2  38   9       52.57       68.28      5.07 o
  -1  39   9       79.68       78.07      7.92 o
   0  39   9        3.59       -1.33      3.32 o
   1  39   9       17.16        9.92      4.32 o
  -8   0  10     1056.34     1110.88     23.58 o
  -7   0  10       95.95       92.86      6.63 o
  -6   0  10       11.17        8.09      4.60 o
  -5   0  10      339.01      337.04      9.73 o
  -4   0  10      842.80      914.29     18.18 o
  -3   0  10       46.73       21.43      3.43 o
  -2   0  10       51.54       49.21      4.83 o
  -1   0  10     1100.36     1020.38     13.45 o
   0   0  10      112.17       99.42      4.86 o
   1   0  10      517.81      475.66     10.40 o
   2   0  10      911.13      854.27     21.77 o
   3   0  10        3.66        1.15      2.32 o
   4   0  10        0.83        7.10      2.89 o
   5   0  10      267.26      264.01      7.50 o
   6   0  10       42.23       60.11      4.91 o
   7   0  10      778.19      779.45     15.40 o
   8   0  10     2059.90     2075.64     43.59 o
  -8   1  10        3.99        8.89      3.43 o
  -7   1  10       68.59       82.62      5.39 o
  -6   1  10        6.37       -2.52      2.52 o
  -5   1  10       21.16       27.69      3.00 o
  -4   1  10      114.83      120.71      4.04 o
  -3   1  10      267.31      255.08      5.33 o
  -2   1  10      238.49      240.84      4.76 o
  -1   1  10        0.02        0.56      1.30 o
   0   1  10       13.71       17.98      2.58 o
   1   1  10      163.61      145.35      4.04 o
   2   1  10       31.51       28.74      3.55 o
   3   1  10       29.24       28.80      1.96 o
   4   1  10      735.44      706.98      9.22 o
   5   1  10      163.02      177.31      4.42 o
   6   1  10       77.60       86.55      3.58 o
   7   1  10      265.88      286.60      6.15 o
   8   1  10        8.74       56.82      4.87 o
  -8   2  10       85.09       78.48      4.78 o
  -7   2  10      219.26      235.84      6.59 o
  -6   2  10       56.50       66.41      3.86 o
  -5   2  10       10.66        8.60      2.69 o
  -4   2  10        0.55       -0.58      2.23 o
  -3   2  10       21.01       15.35      2.30 o
  -2   2  10       11.22       17.14      2.34 o
  -1   2  10        0.82        0.61      1.20 o
   0   2  10       86.99       78.76      2.83 o
   1   2  10        3.95        3.36      2.19 o
   2   2  10        0.37        2.69      3.02 o
   3   2  10      287.46      259.85      4.52 o
   4   2  10       29.65       27.06      2.35 o
   5   2  10       14.30       22.26      2.48 o
   6   2  10      170.61      183.81      4.75 o
   7   2  10       95.33      109.66      6.26 o
   8   2  10      195.37      198.70      8.40 o
  -8   3  10      223.76      248.50      8.78 o
  -7   3  10        1.21       -2.89      2.89 o
  -6   3  10       25.70       30.33      3.25 o
  -5   3  10      282.87      311.11      6.68 o
  -4   3  10      351.78      358.29      6.81 o
  -3   3  10      101.23      137.76      4.03 o
  -2   3  10       90.07       56.52      2.59 o
  -1   3  10       54.68       49.09      1.62 o
   0   3  10      606.28      616.77      7.66 o
   1   3  10       29.81       27.47      2.60 o
   2   3  10      341.31      291.72      4.78 o
   3   3  10       69.41      105.48      2.97 o
   4   3  10      579.22      567.41      7.94 o
   5   3  10      724.76      717.33      9.65 o
   6   3  10      147.05      140.41      4.27 o
   7   3  10       48.70       44.33      3.30 o
   8   3  10       68.49       82.01      5.46 o
  -8   4  10      237.85      228.81      6.85 o
  -7   4  10       35.22       35.64      3.81 o
  -6   4  10      784.74      800.61     12.45 o
  -5   4  10      245.50      236.11      5.79 o
  -4   4  10       12.81       10.52      2.83 o
  -3   4  10       38.57       45.80      2.72 o
  -2   4  10      273.63      300.73      5.17 o
  -1   4  10       25.85       30.35      1.42 o
   0   4  10      351.19      354.17      4.18 o
   1   4  10       11.91       11.90      2.53 o
   2   4  10       52.56       73.25      1.80 o
   3   4  10       81.83      104.52      2.99 o
   4   4  10       13.65        8.87      2.10 o
   5   4  10       37.98       39.69      2.71 o
   6   4  10      145.88      136.60      4.24 o
   7   4  10      334.17      331.35      6.84 o
   8   4  10       12.93       15.20      4.09 o
  -8   5  10      115.58      123.15      8.05 o
  -7   5  10      363.15      381.28      8.23 o
  -6   5  10       68.10       84.61      4.26 o
  -5   5  10      410.10      427.44      7.92 o
  -4   5  10        0.61       -2.24      2.24 o
  -3   5  10      107.84      126.08      3.85 o
  -2   5  10      488.34      440.50      6.38 o
  -1   5  10      462.01      404.38      5.23 o
   0   5  10       86.75       70.87      1.60 o
   1   5  10      283.95      247.27      4.99 o
   2   5  10       28.70       26.41      1.29 o
   3   5  10      169.52      212.07      4.23 o
   4   5  10       49.61       58.99      2.79 o
   5   5  10       87.50      104.16      3.75 o
   6   5  10       74.20       79.37      3.62 o
   7   5  10        2.47       11.77      3.01 o
   8   5  10       22.21       30.80      4.52 o
  -8   6  10      137.03      134.87      5.67 o
  -7   6  10      162.04      158.32      5.57 o
  -6   6  10      154.69      164.64      5.31 o
  -5   6  10       98.72      115.00      4.34 o
  -4   6  10      372.14      346.64      6.68 o
  -3   6  10        0.17        3.23      2.05 o
  -2   6  10       83.12       76.71      2.72 o
  -1   6  10       30.33       23.15      1.74 o
   0   6  10      175.80      168.11      2.46 o
   1   6  10        0.36        3.03      0.98 o
   2   6  10      376.16      356.59      4.32 o
   3   6  10       48.69       61.14      2.48 o
   4   6  10      523.01      487.74      7.47 o
   5   6  10       34.43       35.31      2.78 o
   6   6  10      169.05      174.48      5.21 o
   7   6  10      263.86      252.45      6.96 o
   8   6  10       10.49        7.31      4.04 o
  -8   7  10        3.44       -3.29      3.29 o
  -7   7  10      144.37      142.37      5.36 o
  -6   7  10      126.78      133.08      4.87 o
  -5   7  10      125.08      116.51      4.31 o
  -4   7  10      819.83      778.87     11.41 o
  -3   7  10       36.41       37.88      2.59 o
  -2   7  10       95.26       82.33      2.78 o
  -1   7  10      119.68       99.30      2.68 o
   0   7  10      302.28      319.71      3.74 o
   1   7  10      155.64      125.81      2.05 o
   2   7  10      385.47      316.28      4.91 o
   3   7  10       34.79       42.99      2.32 o
   4   7  10      566.16      570.61      8.82 o
   5   7  10       72.71       82.65      3.59 o
   6   7  10      116.56      115.93      4.35 o
   7   7  10        0.02       -0.31      3.58 o
  -8   8  10       95.60      101.07      5.78 o
  -7   8  10       91.38       86.81      4.59 o
  -6   8  10       80.30       84.71      4.18 o
  -5   8  10       44.83       44.53      3.29 o
  -4   8  10      377.01      375.72      7.06 o
  -3   8  10       22.83       20.37      2.19 o
  -2   8  10      121.37      109.42      3.17 o
  -1   8  10       35.55       31.45      1.88 o
   0   8  10      213.10      203.98      2.95 o
   1   8  10      327.74      325.38      5.29 o
   2   8  10       43.46       56.39      2.38 o
   3   8  10        2.64        0.78      1.84 o
   4   8  10      119.70      127.72      3.97 o
   5   8  10      128.45      135.35      4.36 o
   6   8  10        3.55       -0.30      2.60 o
   7   8  10       49.55       53.91      3.77 o
  -8   9  10      331.10      343.55     11.88 o
  -7   9  10      165.31      182.95      5.97 o
  -6   9  10       18.56       20.02      3.17 o
  -5   9  10       13.84       13.80      2.97 o
  -4   9  10      966.29      930.27     13.01 o
  -3   9  10        1.63        2.45      1.94 o
  -2   9  10        2.58       -0.33      1.76 o
  -1   9  10      529.48      431.14      5.93 o
   0   9  10      156.89      168.85      3.07 o
   1   9  10      814.73      715.25      8.21 o
   2   9  10      169.15      164.03      3.82 o
   3   9  10      187.77      181.41      4.37 o
   4   9  10      345.57      347.84      6.47 o
   5   9  10       12.99       12.20      2.54 o
   6   9  10        0.02        1.77      2.64 o
   7   9  10       17.35       19.69      3.25 o
  -8  10  10       15.75       31.48      9.84 o
  -7  10  10       30.23       34.63      3.70 o
  -6  10  10       55.84       61.93      3.93 o
  -5  10  10        7.80        6.61      2.62 o
  -4  10  10      232.65      232.64      5.49 o
  -3  10  10        7.35        2.44      1.90 o
  -2  10  10      154.93      135.78      3.37 o
  -1  10  10       68.19       63.72      2.36 o
   0  10  10       44.29       56.25      2.11 o
   1  10  10      199.44      191.47      4.97 o
   2  10  10      159.29      136.73      3.57 o
   3  10  10       51.67       71.41      3.03 o
   4  10  10      223.25      228.40      5.45 o
   5  10  10        0.40       -2.27      2.27 o
   6  10  10        0.09       -1.07      2.63 o
   7  10  10       43.63       39.43      3.86 o
  -7  11  10        1.26        1.53      3.07 o
  -6  11  10       70.20       69.58      4.05 o
  -5  11  10        4.41        2.65      2.53 o
  -4  11  10      151.11      151.37      4.58 o
  -3  11  10       32.03       30.69      2.37 o
  -2  11  10       77.43       83.88      2.80 o
  -1  11  10      251.81      249.66      4.28 o
   0  11  10      705.47      646.74      7.83 o
   1  11  10      468.08      486.31      7.17 o
   2  11  10      313.67      317.81      6.17 o
   3  11  10      264.10      284.67      5.78 o
   4  11  10      387.74      371.10      7.17 o
   5  11  10        7.17        6.70      2.63 o
   6  11  10      174.57      202.20      5.96 o
   7  11  10       64.63       76.80      4.49 o
  -7  12  10       10.53       14.71      3.42 o
  -6  12  10      168.68      167.72      5.44 o
  -5  12  10       27.30       29.71      3.07 o
  -4  12  10       74.82       86.82      3.60 o
  -3  12  10       20.46       20.99      2.23 o
  -2  12  10     1437.04     1365.07     14.59 o
  -1  12  10        7.27        7.70      1.68 o
   0  12  10      114.52      118.81      2.93 o
   1  12  10      134.25      146.37      3.51 o
   2  12  10      295.38      289.84      5.58 o
   3  12  10       15.44       12.44      2.23 o
   4  12  10       58.18       67.33      4.31 o
   5  12  10      118.19      115.96      4.83 o
   6  12  10       38.77       35.77      3.48 o
   7  12  10       58.56       59.60      4.25 o
  -7  13  10      327.78      315.10      7.55 o
  -6  13  10       84.11       97.42      4.44 o
  -5  13  10       14.40       11.35      2.81 o
  -4  13  10      116.05      106.42      3.63 o
  -3  13  10      120.78      112.89      3.44 o
  -2  13  10        8.57       19.62      2.05 o
  -1  13  10      472.45      397.71      5.72 o
   0  13  10      338.22      281.45      4.56 o
   1  13  10       19.98       17.59      1.86 o
   2  13  10      156.18      148.16      4.00 o
   3  13  10        8.24        7.79      2.22 o
   4  13  10       28.36       18.40      2.58 o
   5  13  10       26.96       25.62      3.00 o
   6  13  10       41.50       43.56      3.67 o
   7  13  10      252.42      267.60      7.21 o
  -7  14  10      152.91      161.19      5.67 o
  -6  14  10      132.34      150.19      5.18 o
  -5  14  10        0.38       -2.39      2.48 o
  -4  14  10        0.07        0.91      2.12 o
  -3  14  10        8.43        7.58      2.02 o
  -2  14  10      711.48      677.43      8.44 o
  -1  14  10      235.14      222.71      4.14 o
   0  14  10        7.43       11.51      1.70 o
   1  14  10       20.49       26.61      2.06 o
   2  14  10       16.56       25.45      2.36 o
   3  14  10      208.99      196.63      4.94 o
   4  14  10        2.38        5.10      2.34 o
   5  14  10       12.63       17.98      2.90 o
   6  14  10      168.13      175.12      5.74 o
   7  14  10      193.81      192.50      6.36 o
  -7  15  10        6.11        3.88      3.07 o
  -6  15  10       14.77       15.34      3.18 o
  -5  15  10        0.05       -2.36      2.43 o
  -4  15  10      288.57      266.25      5.25 o
  -3  15  10       54.03       63.50      3.50 o
  -2  15  10       13.05       11.66      1.91 o
  -1  15  10      427.35      407.55      5.88 o
   0  15  10      419.09      385.84      5.64 o
   1  15  10       19.99       21.28      2.04 o
   2  15  10     1215.25     1155.43     15.89 o
   3  15  10      161.38      149.90      5.03 o
   4  15  10       13.62       11.73      2.57 o
   5  15  10       19.67       20.63      3.02 o
   6  15  10       28.23       28.25      4.01 o
   7  15  10       30.51       31.69      3.86 o
  -7  16  10        5.52       -0.77      3.11 o
  -6  16  10        1.28        2.69      2.77 o
  -5  16  10       67.70       73.35      3.83 o
  -4  16  10       89.86       81.99      3.19 o
  -3  16  10       96.99       90.48      3.24 o
  -2  16  10       41.83       40.51      2.39 o
  -1  16  10      521.92      487.90      8.01 o
   0  16  10      360.32      338.21      5.74 o
   1  16  10      689.62      611.49      8.54 o
   2  16  10      713.56      692.05     10.66 o
   3  16  10      353.33      337.05      7.50 o
   4  16  10        5.89        2.67      2.42 o
   5  16  10      112.45      118.40      4.59 o
   6  16  10      445.99      434.65      8.96 o
   7  16  10        7.56        6.30      3.42 o
  -7  17  10        0.08       -1.78      2.92 o
  -6  17  10      369.39      360.04      7.72 o
  -5  17  10      107.80      112.55      4.39 o
  -4  17  10       59.27       69.69      3.12 o
  -3  17  10        9.17        9.94      2.10 o
  -2  17  10      160.31      158.77      3.77 o
  -1  17  10       15.83       22.73      2.04 o
   0  17  10      240.46      247.49      4.42 o
   1  17  10       31.12       31.96      2.32 o
   2  17  10     1147.70     1057.91     14.96 o
   3  17  10       11.42       12.93      2.48 o
   4  17  10      141.06      120.57      4.71 o
   5  17  10      339.14      327.66      7.36 o
   6  17  10        0.24        7.84      3.15 o
   7  17  10       36.13       37.31      4.04 o
  -7  18  10      216.27      211.05      6.39 o
  -6  18  10       65.16       78.43      4.23 o
  -5  18  10       34.27       38.43      3.25 o
  -4  18  10       19.02       21.68      2.57 o
  -3  18  10      122.75      114.87      3.52 o
  -2  18  10      124.17      121.93      3.39 o
  -1  18  10       33.49       34.65      2.22 o
   0  18  10       94.28       92.86      3.05 o
   1  18  10      112.23      106.13      3.37 o
   2  18  10      385.65      378.45      7.18 o
   3  18  10      520.49      475.92      8.53 o
   4  18  10       78.65       90.63      4.10 o
   5  18  10       50.11       57.71      3.85 o
   6  18  10        5.98       13.15      3.29 o
   7  18  10       54.18       60.15      5.97 o
  -7  19  10        6.78        5.57      3.23 o
  -6  19  10      319.16      319.94      7.37 o
  -5  19  10       41.90       34.90      3.22 o
  -4  19  10       73.11       76.52      3.30 o
  -3  19  10       27.27       36.97      2.41 o
  -2  19  10      101.44      109.18      3.28 o
  -1  19  10        2.73        4.05      1.82 o
   0  19  10       21.28       22.27      2.13 o
   1  19  10      203.21      201.17      4.73 o
   2  19  10        0.07        4.83      2.82 o
   3  19  10       31.98       34.17      3.24 o
   4  19  10      501.91      485.04      9.05 o
   5  19  10       10.79        9.78      3.00 o
   6  19  10       34.06       39.64      3.84 o
  -7  20  10      400.10      430.69     21.65 o
  -6  20  10       88.67       94.85      4.50 o
  -5  20  10        3.80        5.47      2.73 o
  -4  20  10        9.94        8.81      2.33 o
  -3  20  10      466.58      465.10      6.81 o
  -2  20  10       30.12       35.84      2.37 o
  -1  20  10       63.13       54.40      2.56 o
   0  20  10      215.16      219.43      4.50 o
   1  20  10       81.68       74.74      3.21 o
   2  20  10       31.39       32.23      2.80 o
   3  20  10       59.04       70.03      4.73 o
   4  20  10        4.42        7.56      2.80 o
   5  20  10        0.32        1.76      2.93 o
   6  20  10      184.88      182.91      6.20 o
  -6  21  10       19.83       16.99      3.20 o
  -5  21  10       98.93       99.52      4.32 o
  -4  21  10        3.24        1.77      2.61 o
  -3  21  10      197.84      190.44      4.27 o
  -2  21  10      290.39      282.80      5.04 o
  -1  21  10        7.07        7.02      1.93 o
   0  21  10       98.26      112.32      3.60 o
   1  21  10        8.81       16.02      2.28 o
   2  21  10       23.42       21.71      3.19 o
   3  21  10      139.54      137.83      4.69 o
   4  21  10      231.22      230.41      6.18 o
   5  21  10      379.14      358.32      8.07 o
   6  21  10       11.81       16.90      3.54 o
  -6  22  10       42.41       39.72      3.70 o
  -5  22  10       13.13       11.81      2.91 o
  -4  22  10      241.00      230.50      5.80 o
  -3  22  10       37.68       49.47      2.72 o
  -2  22  10      624.31      596.18      8.00 o
  -1  22  10        2.15        4.51      1.88 o
   0  22  10      290.64      261.98      5.25 o
   1  22  10      476.60      442.85      7.61 o
   2  22  10      136.27      146.61      7.51 o
   3  22  10      202.04      196.88      5.97 o
   4  22  10        9.87        9.72      3.77 o
   5  22  10      390.42      396.67      8.68 o
   6  22  10      106.77      107.61      5.18 o
  -6  23  10      119.03      121.97      5.82 o
  -5  23  10       17.44        9.52      2.95 o
  -4  23  10       52.41       45.15      3.30 o
  -3  23  10        3.17        7.86      2.15 o
  -2  23  10       13.84       24.69      2.29 o
  -1  23  10      131.24      125.46      3.47 o
   0  23  10       60.69       49.83      2.84 o
   1  23  10      241.94      232.17      5.33 o
   2  23  10      410.50      397.44      8.50 o
   3  23  10      243.90      240.54      6.69 o
   4  23  10      115.32      126.90      5.28 o
   5  23  10      496.19      476.92     10.51 o
   6  23  10      199.73      219.81      6.96 o
  -6  24  10        0.11        1.00      3.53 o
  -5  24  10        0.20       -3.07      3.07 o
  -4  24  10       17.38       17.46      2.91 o
  -3  24  10      116.42      120.89      3.65 o
  -2  24  10      373.77      369.90      5.93 o
  -1  24  10       90.24       86.82      3.23 o
   0  24  10       44.26       50.86      2.87 o
   1  24  10       18.61       17.82      2.70 o
   2  24  10       15.22       21.77      3.49 o
   3  24  10      277.32      300.03      7.67 o
   4  24  10        8.22        9.21      3.31 o
   5  24  10      616.40      612.47     12.35 o
   6  24  10      286.99      301.45      8.00 o
  -6  25  10       10.99        3.17      3.55 o
  -5  25  10        0.00       -0.65      3.20 o
  -4  25  10       15.10       17.67      3.42 o
  -3  25  10       91.73       96.02      3.53 o
  -2  25  10      136.46      128.65      3.63 o
  -1  25  10        1.52        2.51      2.02 o
   0  25  10      204.00      190.61      4.71 o
   1  25  10       95.72      106.12      4.14 o
   2  25  10       47.72       47.65      3.71 o
   3  25  10     1486.54     1445.49     22.25 o
   4  25  10       60.59       71.93      4.59 o
   5  25  10      154.71      167.31      7.96 o
   6  25  10      103.68       91.70     16.53 o
  -5  26  10      160.27      168.78      6.39 o
  -4  26  10      184.64      185.33      6.31 o
  -3  26  10       51.86       52.37      3.70 o
  -2  26  10       39.44       44.40      2.65 o
  -1  26  10       74.71       80.93      3.25 o
   0  26  10       37.14       38.00      2.76 o
   1  26  10      376.96      374.97      8.29 o
   2  26  10      360.34      352.34      8.24 o
   3  26  10      102.13      114.14      5.07 o
   4  26  10      428.93      457.66     10.22 o
   5  26  10        3.07        3.72      3.51 o
  -5  27  10        0.47       -3.20      3.20 o
  -4  27  10        3.08        1.97      3.08 o
  -3  27  10        4.09        1.78      2.55 o
  -2  27  10      368.96      369.62      6.80 o
  -1  27  10        1.26       -0.49      2.35 o
   0  27  10      154.50      154.65      4.36 o
   1  27  10       26.12       30.71      3.64 o
   2  27  10      109.44      114.99      5.02 o
   3  27  10       33.81       38.10      4.66 o
   4  27  10      336.58      353.38      8.98 o
   5  27  10       14.96       12.64      3.82 o
  -5  28  10        1.74       -1.13      3.28 o
  -4  28  10      190.30      200.65      7.97 o
  -3  28  10        0.01       -2.47      2.47 o
  -2  28  10       29.03       34.61      2.89 o
  -1  28  10       60.29       59.23      3.20 o
   0  28  10      121.28      121.07      4.03 o
   1  28  10     1053.28      985.23     16.36 o
   2  28  10       51.09       55.33      4.08 o
   3  28  10      140.67      140.21      5.74 o
   4  28  10      552.54      568.72     11.86 o
   5  28  10      102.54       93.74      5.53 o
  -5  29  10        8.94        7.74      3.51 o
  -4  29  10        8.60        4.87      3.28 o
  -3  29  10        2.24       -0.32      2.69 o
  -2  29  10       93.88       85.56      3.68 o
  -1  29  10        2.16        2.82      2.30 o
   0  29  10       18.35       26.82      2.71 o
   1  29  10      125.36      121.73      5.70 o
   2  29  10       57.65       69.74      4.40 o
   3  29  10      255.99      244.69      7.32 o
   4  29  10      140.41      143.63      6.18 o
   5  29  10      168.72      175.78      8.99 o
  -4  30  10        5.93        2.73      3.22 o
  -3  30  10        0.15        0.74      2.98 o
  -2  30  10        0.18       -2.44      2.44 o
  -1  30  10        0.75        0.64      2.52 o
   0  30  10       83.26       90.35      4.24 o
   1  30  10        0.02        1.30      3.32 o
   2  30  10      152.09      144.11      5.74 o
   3  30  10      202.75      216.29      7.12 o
   4  30  10       61.04       66.28      4.83 o
  -4  31  10        0.01       -4.24      4.24 o
  -3  31  10       83.06       64.79      4.77 o
  -2  31  10      101.98       98.93      4.81 o
  -1  31  10        7.45        3.36      2.78 o
   0  31  10      407.93      410.28      9.33 o
   1  31  10      112.14      109.85      5.66 o
   2  31  10      308.83      282.99      7.89 o
   3  31  10      803.94      799.22     16.38 o
   4  31  10       62.58       67.62      4.95 o
  -4  32  10        0.00       -1.03      4.17 o
  -3  32  10        3.41        0.11      5.99 o
  -2  32  10       64.70       68.11      4.38 o
  -1  32  10        0.03       -2.53      2.53 o
   0  32  10       27.88       40.01      3.85 o
   1  32  10       78.52       97.34      5.57 o
   2  32  10       18.47       19.78      3.70 o
   3  32  10        3.60       12.64      4.14 o
   4  32  10       28.18       29.11      5.13 o
  -3  33  10        7.12        6.60      4.03 o
  -2  33  10      308.58      316.45      8.16 o
  -1  33  10       25.57       23.26      3.28 o
   0  33  10      210.06      204.95      7.19 o
   1  33  10      722.56      719.95     15.20 o
   2  33  10        9.13        8.73      3.80 o
   3  33  10      127.89      147.97      7.24 o
  -3  34  10      194.92      208.27      8.62 o
  -2  34  10       82.09       91.90      4.96 o
  -1  34  10       25.59       33.08      3.53 o
   0  34  10        6.86       13.58      3.43 o
   1  34  10      123.15      156.57      6.08 o
   2  34  10       24.01       25.75      3.93 o
   3  34  10        8.85       15.78      4.13 o
  -2  35  10      189.01      223.60      7.02 o
  -1  35  10        9.36        5.84      3.23 o
   0  35  10       16.33       19.33      4.99 o
   1  35  10       30.27       23.60      3.83 o
   2  35  10       10.52       12.90      3.78 o
  -2  36  10       88.43      123.18     12.20 o
  -1  36  10       11.37       12.73      3.46 o
   0  36  10       60.67       53.94      4.48 o
   1  36  10       43.92       48.62      5.25 o
  -1  37  10       58.61       86.58     14.17 o
   0  37  10       10.79       11.32      7.17 o
  -7   1  11     2225.01     2238.12     28.48 o
  -6   1  11      488.63      480.30      9.20 o
  -5   1  11      371.65      373.60      7.60 o
  -4   1  11      240.58      244.85      5.76 o
  -3   1  11        1.33       -2.04      2.04 o
  -2   1  11      210.28      204.73      4.50 o
  -1   1  11      102.85       93.47      3.50 o
   0   1  11        9.58       11.96      2.70 o
   1   1  11      144.97      136.33      4.20 o
   2   1  11      471.79      453.01      9.93 o
   3   1  11      207.80      186.90      3.63 o
   4   1  11      187.03      198.12      4.26 o
   5   1  11      207.55      194.34      4.71 o
   6   1  11      183.16      182.74      4.98 o
   7   1  11      297.98      306.33      6.49 o
  -7   2  11       28.59       44.94      4.40 o
  -6   2  11      803.25      800.31     12.65 o
  -5   2  11       47.54       55.29      3.74 o
  -4   2  11      478.55      467.79      8.16 o
  -3   2  11      118.04      100.73      3.68 o
  -2   2  11        0.63        4.26      1.91 o
  -1   2  11       76.93       88.42      2.97 o
   0   2  11        0.00       -2.79      2.79 o
   1   2  11      166.58      179.54      4.86 o
   2   2  11        2.45        1.15      3.52 o
   3   2  11        0.09        0.08      1.50 o
   4   2  11       25.91       28.09      2.71 o
   5   2  11      143.97      153.07      4.25 o
   6   2  11     1150.76     1161.10     14.39 o
   7   2  11      112.84      124.82      4.65 o
  -7   3  11      135.13      148.64      5.65 o
  -6   3  11        0.49       11.91      3.30 o
  -5   3  11      320.88      330.66      7.06 o
  -4   3  11        1.51        1.89      2.41 o
  -3   3  11       21.01       25.25      3.04 o
  -2   3  11        1.11       -1.32      1.79 o
  -1   3  11        9.46       10.01      1.82 o
   0   3  11       18.80       15.46      2.90 o
   1   3  11       13.74       16.04      2.79 o
   2   3  11        4.20        3.25      3.44 o
   3   3  11      404.55      376.77      5.66 o
   4   3  11      247.48      245.03      4.79 o
   5   3  11       17.80       22.45      2.68 o
   6   3  11        8.18       27.04      3.21 o
   7   3  11       51.73       61.26      3.84 o
  -7   4  11       21.79       13.82      3.64 o
  -6   4  11      858.26      878.53     13.53 o
  -5   4  11      117.36      123.02      4.60 o
  -4   4  11        0.05       -0.76      2.81 o
  -3   4  11     1053.33      949.21     13.02 o
  -2   4  11       98.32       99.69      3.38 o
  -1   4  11      219.51      204.24      3.81 o
   0   4  11       11.63       14.84      1.65 o
   1   4  11       42.56       42.50      3.40 o
   2   4  11       61.78       49.98      4.50 o
   3   4  11      225.48      196.70      4.38 o
   4   4  11       91.13       86.30      3.11 o
   5   4  11      470.01      480.06      7.82 o
   6   4  11      634.88      641.08      9.85 o
   7   4  11      308.04      297.60      7.11 o
  -7   5  11       96.60       96.81      4.96 o
  -6   5  11      695.69      708.25     11.71 o
  -5   5  11      122.24      139.04      4.88 o
  -4   5  11      423.91      486.18      8.41 o
  -3   5  11      270.89      235.74      5.41 o
  -2   5  11        0.53        1.20      1.81 o
  -1   5  11       28.01       27.90      1.85 o
   0   5  11      311.67      295.76      5.33 o
   1   5  11       14.69       19.20      3.35 o
   2   5  11       25.00       31.15      6.42 o
   3   5  11       90.88       73.16      2.65 o
   4   5  11      167.02      192.30      4.42 o
   5   5  11       27.43       35.49      3.37 o
   6   5  11      617.50      652.88     10.61 o
   7   5  11      500.50      499.61      9.33 o
  -7   6  11      132.08      141.04      6.45 o
  -6   6  11       91.06       96.66      4.70 o
  -5   6  11      243.25      251.39      6.18 o
  -4   6  11      168.71      182.39      5.50 o
  -3   6  11       23.46       25.52      2.60 o
  -2   6  11       13.14       20.99      2.15 o
  -1   6  11      239.52      227.48      3.98 o
   0   6  11       10.71       16.55      1.37 o
   1   6  11        8.94        3.67      2.69 o
   2   6  11        0.43        0.46      1.66 o
   3   6  11        3.93        3.09      1.69 o
   4   6  11      554.66      582.10      8.99 o
   5   6  11      262.66      277.58      6.08 o
   6   6  11        0.53        2.39      2.77 o
   7   6  11      874.99      896.48     13.67 o
  -7   7  11       15.03        9.83      4.82 o
  -6   7  11       16.92       19.20      3.79 o
  -5   7  11      184.12      194.80      5.53 o
  -4   7  11      448.39      473.49      8.29 o
  -3   7  11       40.51       42.36      2.81 o
  -2   7  11      293.52      291.93      5.05 o
  -1   7  11       10.79       14.97      1.69 o
   0   7  11       70.48       71.29      2.22 o
   1   7  11      132.00      129.20      3.38 o
   2   7  11       12.72       13.18      2.87 o
   3   7  11       47.66       48.99      2.46 o
   4   7  11      114.93      132.78      4.04 o
   5   7  11      744.88      760.90     11.43 o
   6   7  11        0.17        0.17      2.76 o
   7   7  11       12.27       24.51      4.54 o
  -7   8  11      356.18      362.92      8.20 o
  -6   8  11      164.92      160.48      5.46 o
  -5   8  11       18.65       11.24      2.86 o
  -4   8  11      439.33      439.28      7.88 o
  -3   8  11      191.23      180.49      4.65 o
  -2   8  11       26.51       40.98      3.17 o
  -1   8  11      149.13      128.53      3.13 o
   0   8  11       27.27       24.95      1.68 o
   1   8  11       67.97       61.74      2.05 o
   2   8  11      188.68      210.55      4.72 o
   3   8  11       82.60       85.60      3.18 o
   4   8  11      453.68      449.42      8.01 o
   5   8  11      234.02      268.80      6.09 o
   6   8  11      151.33      155.07      5.08 o
   7   8  11      641.13      627.43     10.80 o
  -7   9  11       37.47       37.84      3.97 o
  -6   9  11      240.33      242.85      6.56 o
  -5   9  11       33.43       38.46      3.38 o
  -4   9  11       28.10       29.92      2.92 o
  -3   9  11      133.71      128.20      3.83 o
  -2   9  11      387.27      390.08      6.08 o
  -1   9  11      146.51      146.72      3.31 o
   0   9  11     1046.49     1008.57     11.24 o
   1   9  11       45.24       48.30      1.95 o
   2   9  11       31.78       22.44      3.64 o
   3   9  11      688.42      655.38      9.97 o
   4   9  11       76.69       76.27      3.47 o
   5   9  11      201.16      207.58      5.59 o
   6   9  11      175.39      173.87      5.36 o
   7   9  11       49.32       59.41      4.36 o
  -7  10  11       33.18       34.27      3.84 o
  -6  10  11       16.16       12.33      3.24 o
  -5  10  11        1.21       -0.41      2.58 o
  -4  10  11       36.32       35.25      3.04 o
  -3  10  11       24.78       20.13      2.71 o
  -2  10  11       65.86       68.75      2.77 o
  -1  10  11       72.00       74.57      2.59 o
   0  10  11       11.03       16.90      1.72 o
   1  10  11      380.32      343.09      5.23 o
   2  10  11      161.87      157.11      4.93 o
   3  10  11        6.15       21.04      3.75 o
   4  10  11       79.77       84.77      3.61 o
   5  10  11       15.61       17.93      2.90 o
   6  10  11       45.70       50.88      3.90 o
   7  10  11       29.99       35.95      3.93 o
  -7  11  11      211.38      204.97      6.39 o
  -6  11  11      156.01      184.85      5.77 o
  -5  11  11      175.33      186.42      5.47 o
  -4  11  11       81.50       85.10      5.56 o
  -3  11  11       43.10       52.75      2.94 o
  -2  11  11       30.89       37.49      2.39 o
  -1  11  11       85.87       79.79      2.71 o
   0  11  11      158.49      179.45      4.07 o
   1  11  11       53.61       68.10      2.91 o
   2  11  11       38.40       38.51      2.56 o
   3  11  11      691.68      677.39     10.44 o
   4  11  11      254.05      251.65      5.76 o
   5  11  11       64.82       73.78      3.83 o
   6  11  11       93.06      104.57      4.75 o
   7  11  11       36.92       40.24      4.02 o
  -7  12  11       14.68       24.28      3.75 o
  -6  12  11      389.56      413.53      8.46 o
  -5  12  11      291.76      296.61      6.67 o
  -4  12  11      190.54      195.62      5.23 o
  -3  12  11      173.98      149.25      3.96 o
  -2  12  11       16.86       12.94      2.00 o
  -1  12  11       27.06       30.19      2.34 o
   0  12  11        0.22        2.41      1.61 o
   1  12  11       62.48       62.99      2.48 o
   2  12  11      105.92      107.88      3.80 o
   3  12  11       30.80       32.52      2.56 o
   4  12  11      345.54      355.71      7.12 o
   5  12  11        7.87        8.74      2.78 o
   6  12  11      298.43      336.00      7.74 o
  -7  13  11      192.93      211.02     14.73 o
  -6  13  11      453.94      454.15      8.99 o
  -5  13  11      198.65      202.34      5.71 o
  -4  13  11        4.41        9.09      2.59 o
  -3  13  11        1.48        1.33      2.40 o
  -2  13  11       29.95       22.92      2.18 o
  -1  13  11       26.55       27.19      2.10 o
   0  13  11       44.92       41.68      2.16 o
   1  13  11      637.77      598.01      8.29 o
   2  13  11       32.87       37.16      3.87 o
   3  13  11       74.07       80.19      4.70 o
   4  13  11      543.12      526.89      9.25 o
   5  13  11        4.00        4.53      2.69 o
   6  13  11       64.04       69.52      4.26 o
  -6  14  11      385.22      404.70      8.45 o
  -5  14  11      121.34      134.83      4.80 o
  -4  14  11      301.28      297.62      6.45 o
  -3  14  11        0.79       -0.54      2.05 o
  -2  14  11        6.53        4.12      1.88 o
  -1  14  11      531.01      483.46      6.73 o
   0  14  11       35.08       31.71      2.08 o
   1  14  11       86.10       87.80      3.25 o
   2  14  11      146.93      152.23      4.65 o
   3  14  11       75.47       85.66      3.48 o
   4  14  11        8.87       13.54      2.63 o
   5  14  11       14.00       19.00      3.08 o
   6  14  11       71.11       85.11      5.19 o
  -6  15  11      331.33      358.30      7.87 o
  -5  15  11       94.25      105.11      4.42 o
  -4  15  11      309.81      321.23      6.31 o
  -3  15  11       32.72       32.55      2.57 o
  -2  15  11       66.20       68.34      2.82 o
  -1  15  11        0.94        9.18      1.88 o
   0  15  11       79.50       74.95      2.68 o
   1  15  11       21.52       24.75      2.31 o
   2  15  11       61.85       64.79      3.34 o
   3  15  11       51.80       54.79      3.13 o
   4  15  11      164.87      164.24      4.97 o
   5  15  11      210.98      212.15      6.00 o
   6  15  11        7.28       12.06      3.34 o
  -6  16  11      407.04      425.15      8.72 o
  -5  16  11       11.47       10.61      2.93 o
  -4  16  11      243.21      248.45      5.57 o
  -3  16  11      137.64      145.72      4.04 o
  -2  16  11        0.52        0.94      1.88 o
  -1  16  11      543.09      509.99      7.03 o
   0  16  11       10.93       16.28      1.89 o
   1  16  11      174.86      176.78      4.81 o
   2  16  11        2.31       -0.75      2.31 o
   3  16  11        4.88        7.41      2.37 o
   4  16  11       13.05       11.51      3.60 o
   5  16  11      540.78      574.57     10.43 o
   6  16  11      725.34      728.14     12.57 o
  -6  17  11       26.76       32.53      3.76 o
  -5  17  11      275.13      262.50      6.46 o
  -4  17  11      311.13      316.43      6.21 o
  -3  17  11      256.45      250.15      5.17 o
  -2  17  11       33.48       33.80      2.39 o
  -1  17  11       66.20       79.81      2.88 o
   0  17  11      521.05      503.54      7.40 o
   1  17  11       27.70       33.24      2.69 o
   2  17  11      103.52      109.28      5.23 o
   3  17  11      181.50      174.60      4.86 o
   4  17  11       70.44       78.77      3.91 o
   5  17  11      228.09      238.10      6.48 o
   6  17  11      184.93      215.35      6.54 o
  -6  18  11      421.82      417.20      8.65 o
  -5  18  11       38.31       40.64      3.54 o
  -4  18  11       21.13       29.13      2.81 o
  -3  18  11       33.28       51.25      2.93 o
  -2  18  11      279.10      283.85      5.15 o
  -1  18  11      500.79      488.41      6.94 o
   0  18  11       63.85       57.51      2.63 o
   1  18  11      195.24      195.28      5.13 o
   2  18  11       96.64       99.14      4.63 o
   3  18  11       37.47       55.14      3.28 o
   4  18  11       45.15       49.39      3.49 o
   5  18  11       28.64       38.04      3.57 o
   6  18  11      838.07      844.28     14.16 o
  -6  19  11      370.75      374.26      8.14 o
  -5  19  11      536.11      552.97      9.82 o
  -4  19  11      116.39      130.32      4.27 o
  -3  19  11      270.01      276.16      5.48 o
  -2  19  11       14.85       19.08      2.25 o
  -1  19  11      232.49      215.10      4.39 o
   0  19  11      137.50      120.00      3.52 o
   1  19  11      196.30      175.31      4.95 o
   2  19  11       79.04       74.04      5.63 o
   3  19  11      592.45      615.73     10.41 o
   4  19  11      115.58      121.99      4.71 o
   5  19  11        3.92       10.00      3.04 o
   6  19  11      647.28      658.08     12.33 o
  -6  20  11        5.35       10.65      3.32 o
  -5  20  11      719.58      761.08     12.12 o
  -4  20  11       45.60       43.09      3.41 o
  -3  20  11       42.94       49.31      2.95 o
  -2  20  11      304.29      301.03      5.37 o
  -1  20  11      189.47      198.97      4.32 o
   0  20  11       71.55       62.39      2.93 o
   1  20  11      139.55      119.96      4.28 o
   2  20  11       54.45       66.10      3.38 o
   3  20  11        2.95       15.97      2.78 o
   4  20  11      237.16      256.83      7.33 o
   5  20  11      226.76      216.11      6.33 o
   6  20  11       48.71       56.83      4.70 o
  -6  21  11        9.19       12.37      4.60 o
  -5  21  11      511.89      522.23      9.53 o
  -4  21  11      667.85      655.89     10.64 o
  -3  21  11      540.90      534.61      8.05 o
  -2  21  11       20.31       25.24      2.42 o
  -1  21  11       74.34       74.64      2.94 o
   0  21  11        3.09        8.18      2.17 o
   1  21  11        9.51       11.87      2.96 o
   2  21  11        8.33       10.12      2.55 o
   3  21  11        0.02        6.73      2.69 o
   4  21  11      336.84      338.51      7.58 o
   5  21  11       20.92       23.27      3.46 o
  -5  22  11      393.50      411.78      8.34 o
  -4  22  11      130.37      155.05      5.04 o
  -3  22  11      329.57      336.49      6.19 o
  -2  22  11      447.83      415.14      6.51 o
  -1  22  11      193.32      200.32      4.31 o
   0  22  11       97.05      100.25      3.61 o
   1  22  11        0.00        2.66      2.57 o
   2  22  11      204.48      199.03      5.41 o
   3  22  11       15.18       22.33      3.07 o
   4  22  11      239.99      263.76      6.77 o
   5  22  11        9.50        9.04      3.33 o
  -5  23  11      617.96      634.24     11.56 o
  -4  23  11       74.50       80.62      4.10 o
  -3  23  11        4.80        6.89      2.26 o
  -2  23  11      249.16      246.12      5.26 o
  -1  23  11       20.77       26.60      2.52 o
   0  23  11      330.90      332.34      6.26 o
   1  23  11        1.02       -0.47      2.56 o
   2  23  11      301.31      298.04      6.81 o
   3  23  11      579.50      577.26     12.57 o
   4  23  11      336.13      349.85      7.97 o
   5  23  11       45.35       50.33      4.21 o
  -5  24  11        9.72       10.49      3.85 o
  -4  24  11      246.33      244.45      6.70 o
  -3  24  11      286.11      286.16      5.76 o
  -2  24  11       36.89       42.50      2.70 o
  -1  24  11      247.76      260.70      5.32 o
   0  24  11        5.90        9.06      2.32 o
   1  24  11      121.92      119.15      7.27 o
   2  24  11       36.06       40.40      3.35 o
   3  24  11       50.46       67.76      4.08 o
   4  24  11       93.27      114.30      5.00 o
   5  24  11        0.65        1.53      3.47 o
  -5  25  11        1.23       -3.40      3.40 o
  -4  25  11      384.08      365.51      8.77 o
  -3  25  11       43.79       46.78      3.21 o
  -2  25  11        2.39        3.84      2.21 o
  -1  25  11       94.28      108.90      3.71 o
   0  25  11      104.32      103.98      3.79 o
   1  25  11        0.03        1.12      2.72 o
   2  25  11      327.51      320.56      7.22 o
   3  25  11      338.46      333.51      7.67 o
   4  25  11      108.53      122.34      5.14 o
   5  25  11        0.79        0.82      3.24 o
  -4  26  11       95.74      110.47      5.35 o
  -3  26  11       76.62       71.69      3.91 o
  -2  26  11       56.04       53.70      3.25 o
  -1  26  11      261.90      263.98      5.72 o
   0  26  11        2.12       -2.17      2.28 o
   1  26  11        0.67        2.90      2.78 o
   2  26  11       89.97      101.61      4.44 o
   3  26  11        3.64        2.86      2.89 o
   4  26  11      595.46      606.81     11.28 o
  -4  27  11      583.20      584.36     11.85 o
  -3  27  11       33.11       29.57      3.36 o
  -2  27  11       56.11       51.53      3.24 o
  -1  27  11        0.20        2.32      2.39 o
   0  27  11        9.07       10.64      3.18 o
   1  27  11       18.24       20.42      3.38 o
   2  27  11      123.42      131.32      5.00 o
   3  27  11        0.28       -2.90      3.17 o
   4  27  11      744.36      751.65     13.14 o
  -4  28  11       70.50       85.88      5.60 o
  -3  28  11       26.29       18.31      3.22 o
  -2  28  11       98.23       92.92      3.86 o
  -1  28  11       29.84       35.98      2.96 o
   0  28  11       70.09       62.59      3.63 o
   1  28  11      149.30      160.19      5.89 o
   2  28  11      129.18      136.92      5.14 o
   3  28  11        4.89        3.94      3.34 o
   4  28  11      112.01      126.19      5.74 o
  -4  29  11        7.55       10.81      6.22 o
  -3  29  11       36.03       34.85      3.86 o
  -2  29  11       20.68       25.96      3.09 o
  -1  29  11      161.68      150.47      4.64 o
   0  29  11      129.91      133.83      4.70 o
   1  29  11      117.72      132.90      5.13 o
   2  29  11      154.18      174.25      5.76 o
   3  29  11       26.85       19.85      3.45 o
  -3  30  11       88.79       86.30      5.32 o
  -2  30  11      142.67      154.66      5.41 o
  -1  30  11       42.34       46.40      3.48 o
   0  30  11      222.47      220.57      6.28 o
   1  30  11       30.54       27.70      3.46 o
   2  30  11      136.47      145.39      5.42 o
   3  30  11      163.00      162.61      6.41 o
  -3  31  11        0.33        0.79      9.05 o
  -2  31  11      423.06      420.60      9.80 o
  -1  31  11       51.95       58.10      4.02 o
   0  31  11      392.37      404.50      8.64 o
   1  31  11       19.21       14.69      3.20 o
   2  31  11      566.75      554.90     10.67 o
   3  31  11      279.27      282.84      8.75 o
  -2  32  11       56.82       58.70      6.11 o
  -1  32  11       42.96       50.25      4.28 o
   0  32  11        1.62        8.77      3.20 o
   1  32  11      106.24      107.14      4.92 o
   2  32  11       77.36       84.42      5.06 o
  -2  33  11       38.82       19.28     11.41 o
  -1  33  11        3.63        1.46      3.08 o
   0  33  11        9.34        5.16      3.24 o
   1  33  11      122.79      134.71      5.47 o
   0  34  11       17.08       27.73      5.95 o
  -6   0  12      417.27      401.42     12.95 o
  -5   0  12      212.30      230.05      9.37 o
  -4   0  12      122.59      126.32      6.44 o
  -3   0  12       32.19       27.20      4.32 o
  -2   0  12      236.39      216.50      6.65 o
  -1   0  12     1543.42     1491.93     25.57 o
   0   0  12       85.25       94.10      8.61 o
   1   0  12      244.94      227.91      9.76 o
   2   0  12        0.60        2.88      5.21 o
   3   0  12       79.75       75.91     10.01 o
   4   0  12      311.64      332.13      7.89 o
   5   0  12      385.05      392.37      9.51 o
   6   0  12      110.87      129.89      7.01 o
  -6   1  12        0.59        3.45      3.32 o
  -5   1  12        1.48       -0.95      2.79 o
  -4   1  12        7.93        6.53      2.64 o
  -3   1  12        0.03       -2.15      2.15 o
  -2   1  12       71.38       71.14      2.88 o
  -1   1  12       98.76      103.74      4.31 o
   0   1  12      751.75      768.63     14.74 o
   1   1  12        6.85        5.88      3.43 o
   2   1  12      237.56      220.46      8.10 o
   3   1  12       30.95       31.37      4.23 o
   4   1  12        2.06        3.68      3.07 o
   5   1  12        1.41        5.02      2.34 o
   6   1  12       41.78       59.96      3.87 o
  -6   2  12       14.10        6.28      3.27 o
  -5   2  12      253.10      242.77      6.26 o
  -4   2  12       34.30       27.24      3.06 o
  -3   2  12        0.09       -2.10      2.10 o
  -2   2  12       52.08       59.22      2.75 o
  -1   2  12      351.62      325.87      7.44 o
   0   2  12      206.41      233.07      7.41 o
   1   2  12       43.57       46.94      4.65 o
   2   2  12       53.42       55.51      4.90 o
   3   2  12        2.70        7.50      4.03 o
   4   2  12        1.32       -0.94      2.22 o
   5   2  12        8.93       10.88      2.86 o
   6   2  12      494.01      489.69      8.32 o
  -6   3  12        9.63        5.94      3.13 o
  -5   3  12      214.77      222.01      5.99 o
  -4   3  12        0.81       -1.51      2.49 o
  -3   3  12        4.73       -0.49      2.29 o
  -2   3  12      106.81      101.27      4.12 o
  -1   3  12       35.50       33.80      1.99 o
   0   3  12      720.07      728.11     13.24 o
   1   3  12        4.68        6.93      3.41 o
   2   3  12      293.73      292.36      8.86 o
   3   3  12       11.86        8.68      4.10 o
   4   3  12        0.79        1.12      1.87 o
   5   3  12       86.91       94.87      3.65 o
   6   3  12       58.42       79.66      3.77 o
  -6   4  12      118.68      115.37      5.00 o
  -5   4  12       15.70       11.89      4.02 o
  -4   4  12        0.01       -2.56      2.56 o
  -3   4  12       75.06       74.97      3.34 o
  -2   4  12       58.96       69.92      2.92 o
  -1   4  12       47.63       39.70      2.85 o
   0   4  12       58.30       60.76      3.98 o
   1   4  12      391.70      338.30      8.77 o
   2   4  12       21.15       24.58      5.70 o
   3   4  12        5.78        4.35      3.97 o
   4   4  12       23.50       23.93      2.93 o
   5   4  12      125.08      148.45      4.38 o
   6   4  12      417.49      410.78      8.81 o
  -6   5  12       90.35       99.95      4.79 o
  -5   5  12        0.02       -1.61      2.84 o
  -4   5  12      403.14      398.33      7.63 o
  -3   5  12       77.22       78.43      3.41 o
  -2   5  12      210.13      206.62      4.66 o
  -1   5  12       25.57       28.00      1.89 o
   0   5  12       15.24       21.06      3.26 o
   1   5  12      105.16      102.00      5.17 o
   2   5  12        1.89        8.34      5.39 o
   3   5  12      247.59      253.95      5.96 o
   4   5  12       82.86       79.23      3.14 o
   5   5  12      104.26      104.72      3.97 o
   6   5  12        1.90        9.34      2.85 o
  -6   6  12       79.25       89.66      4.96 o
  -5   6  12       44.23       44.92      3.57 o
  -4   6  12      322.96      347.92      8.03 o
  -3   6  12        2.94        0.80      2.23 o
  -2   6  12        0.80        1.44      2.12 o
  -1   6  12       10.54       11.25      1.97 o
   0   6  12       40.73       40.90      3.48 o
   1   6  12       67.57       66.48      4.52 o
   2   6  12      241.63      227.41     10.35 o
   3   6  12        8.84       11.89      1.82 o
   4   6  12      124.89      124.01      3.77 o
   5   6  12       85.66       95.37      4.17 o
   6   6  12      138.91      143.65      4.92 o
  -6   7  12      605.81      590.87     10.57 o
  -5   7  12      509.33      553.38      9.70 o
  -4   7  12      143.09      151.43      4.86 o
  -3   7  12       27.27       28.94      2.70 o
  -2   7  12      136.55      145.48      3.81 o
  -1   7  12      146.00      138.35      3.31 o
   0   7  12      337.61      319.70      5.71 o
   1   7  12      226.01      202.76      6.82 o
   2   7  12       45.03       57.59      6.70 o
   3   7  12       43.90       52.18      2.37 o
   4   7  12       51.36       57.03      3.11 o
   5   7  12     1009.30     1034.63     14.43 o
   6   7  12       68.50       76.07      3.96 o
  -6   8  12        1.77        5.02      3.14 o
  -5   8  12       60.12       69.77      3.97 o
  -4   8  12       79.65       91.81      4.07 o
  -3   8  12        5.83        6.17      2.32 o
  -2   8  12        5.79       11.25      2.12 o
  -1   8  12      178.59      171.91      3.61 o
   0   8  12       86.94       85.31      2.45 o
   1   8  12       17.24       16.59      2.34 o
   2   8  12      358.46      345.52      7.47 o
   3   8  12        0.17        1.17      1.69 o
   4   8  12        0.43        0.57      2.12 o
   5   8  12        6.12       18.57      2.88 o
   6   8  12       40.39       46.61      4.53 o
  -6   9  12      323.34      318.86      7.53 o
  -5   9  12       70.44       68.23      4.00 o
  -4   9  12       22.06       19.12      2.86 o
  -3   9  12        0.93        2.88      2.24 o
  -2   9  12      125.26      138.25      3.70 o
  -1   9  12        2.61        6.57      1.69 o
   0   9  12      100.93      107.27      2.75 o
   1   9  12        0.12       -0.14      2.34 o
   2   9  12       50.87       54.06      4.22 o
   3   9  12       52.13       58.21      3.22 o
   4   9  12       62.43       61.57      3.96 o
   5   9  12       52.43       55.68      5.22 o
   6   9  12       34.67       35.38      3.76 o
  -6  10  12        0.28       -1.61      3.07 o
  -5  10  12      163.57      159.54      5.38 o
  -4  10  12        0.48       -1.04      2.50 o
  -3  10  12      453.49      445.69      7.80 o
  -2  10  12      143.33      134.77      3.63 o
  -1  10  12      195.93      207.83      4.05 o
   0  10  12      139.81      134.43      3.12 o
   1  10  12       72.41       78.12      2.63 o
   2  10  12       50.69       56.13      2.81 o
   3  10  12       34.92       34.94      2.38 o
   4  10  12      138.14      149.52      4.50 o
   5  10  12       23.26       28.38      3.11 o
   6  10  12      451.91      425.69      8.76 o
  -6  11  12       12.27       14.11      3.33 o
  -5  11  12       95.88      114.96      4.65 o
  -4  11  12        3.40        2.22      2.57 o
  -3  11  12       54.40       69.61      3.24 o
  -2  11  12       15.90       23.63      2.25 o
  -1  11  12        1.53       -0.20      1.67 o
   0  11  12        0.03        0.80      1.69 o
   1  11  12       22.39       27.53      2.03 o
   2  11  12        7.78        4.58      1.66 o
   3  11  12       49.64       54.51      2.76 o
   4  11  12       87.94      101.64      3.90 o
   5  11  12       16.73       22.41      3.15 o
   6  11  12       64.04       88.56      4.49 o
  -6  12  12       43.28       50.28      4.02 o
  -5  12  12       33.53       40.84      3.50 o
  -4  12  12      102.20      113.01      4.44 o
  -3  12  12       12.35       11.93      2.48 o
  -2  12  12       87.18       86.67      3.16 o
  -1  12  12       18.42       17.68      2.02 o
   0  12  12      108.26      109.42      3.00 o
   1  12  12       58.92       70.25      2.72 o
   2  12  12        1.61        3.53      1.75 o
   3  12  12       34.42       28.73      2.92 o
   4  12  12      133.97      146.81      4.56 o
   5  12  12       14.98       17.97      3.01 o
   6  12  12      653.19      651.32     11.48 o
  -6  13  12      488.08      506.38      9.76 o
  -5  13  12      422.11      412.69      8.22 o
  -4  13  12       65.22       65.58      3.65 o
  -3  13  12       10.21        9.27      2.33 o
  -2  13  12       18.46       19.15      2.92 o
  -1  13  12       67.04       62.02      2.65 o
   0  13  12       57.23       66.93      2.55 o
   1  13  12      106.30      118.76      3.44 o
   2  13  12        0.06        2.09      1.85 o
   3  13  12        2.97        0.26      2.05 o
   4  13  12      295.66      292.97      6.40 o
   5  13  12       39.81       44.25      4.99 o
  -6  14  12      238.11      269.22     10.36 o
  -5  14  12       19.03       23.90      3.30 o
  -4  14  12      132.24      135.48      4.77 o
  -3  14  12        3.66        1.83      2.18 o
  -2  14  12        2.90       -0.60      1.98 o
  -1  14  12       11.21        7.25      1.94 o
   0  14  12        2.72        2.54      1.75 o
   1  14  12      186.48      170.34      4.17 o
   2  14  12       64.68       78.43      3.09 o
   3  14  12       26.40       23.84      2.53 o
   4  14  12      257.11      254.19      6.07 o
   5  14  12      118.81      130.62      4.87 o
  -5  15  12       47.11       63.34      4.00 o
  -4  15  12       41.99       42.02      3.33 o
  -3  15  12       17.64       18.76      2.53 o
  -2  15  12        8.96       10.41      2.14 o
  -1  15  12        9.19        7.94      1.95 o
   0  15  12       44.72       42.62      2.64 o
   1  15  12       19.66       21.44      3.48 o
   2  15  12       98.66       97.99      3.56 o
   3  15  12        3.09        5.00      2.28 o
   4  15  12        6.16       10.43      2.83 o
   5  15  12       23.73       23.03      3.91 o
  -5  16  12      142.59      145.16      5.18 o
  -4  16  12       91.36       93.78      5.14 o
  -3  16  12      140.48      142.54      4.16 o
  -2  16  12      182.70      189.13      4.31 o
  -1  16  12        0.35       -0.27      1.80 o
   0  16  12       31.52       33.75      2.64 o
   1  16  12      114.14      112.74      3.68 o
   2  16  12        8.80       14.29      2.33 o
   3  16  12       43.93       49.37      3.73 o
   4  16  12        7.47        5.32      3.32 o
   5  16  12      202.96      204.48      8.27 o
  -5  17  12      196.35      216.02      6.12 o
  -4  17  12       61.29       63.64      3.74 o
  -3  17  12       35.98       43.02      2.97 o
  -2  17  12       70.79       87.14      3.23 o
  -1  17  12       73.83       74.35      2.92 o
   0  17  12       83.17       81.58      3.11 o
   1  17  12       13.87       17.31      2.31 o
   2  17  12      516.90      518.33      9.21 o
   3  17  12        3.53        1.16      2.33 o
   4  17  12       42.42       43.87      3.32 o
   5  17  12      191.83      202.81      6.53 o
  -5  18  12      135.70      132.47      5.07 o
  -4  18  12       26.47       24.64      3.11 o
  -3  18  12      202.22      201.05      4.90 o
  -2  18  12      132.14      145.34      3.92 o
  -1  18  12       29.16       35.28      2.46 o
   0  18  12        0.33        2.76      2.07 o
   1  18  12      123.09      116.55      3.93 o
   2  18  12       17.75       25.55      2.65 o
   3  18  12      163.36      168.29      4.97 o
   4  18  12      221.76      236.89      6.31 o
   5  18  12        3.83        9.70      3.13 o
  -5  19  12       17.32       22.18      3.40 o
  -4  19  12      150.08      145.39      4.94 o
  -3  19  12        4.84        5.58      2.35 o
  -2  19  12        0.04       -0.31      2.10 o
  -1  19  12       17.70       18.35      2.82 o
   0  19  12        7.69        8.40      2.24 o
   1  19  12        6.84        9.53      2.37 o
   2  19  12        8.80       13.04      3.08 o
   3  19  12      137.54      142.02      5.25 o
   4  19  12       17.51       30.54      3.25 o
   5  19  12       13.80       14.39      3.39 o
  -5  20  12      131.59      140.80      5.22 o
  -4  20  12       20.41       23.90      3.14 o
  -3  20  12      188.33      187.81      4.74 o
  -2  20  12       89.04       94.95      3.40 o
  -1  20  12       65.28       71.73      3.31 o
   0  20  12        2.60        2.81      2.12 o
   1  20  12       56.90       61.25      3.37 o
   2  20  12        7.76       13.40      2.60 o
   3  20  12      172.38      176.15      5.87 o
   4  20  12      157.22      150.45      5.26 o
  -4  21  12      282.43      266.35      6.83 o
  -3  21  12       80.72       90.17      3.63 o
  -2  21  12       32.19       39.29      2.73 o
  -1  21  12       99.45      100.90      3.42 o
   0  21  12       12.31       11.76      2.42 o
   1  21  12      330.20      345.72      7.22 o
   2  21  12      233.46      244.65      6.08 o
   3  21  12       59.93       66.19      5.49 o
   4  21  12       16.93       19.50      3.18 o
  -4  22  12        7.88        8.45      2.91 o
  -3  22  12      151.61      151.02      4.36 o
  -2  22  12      236.22      221.83      4.96 o
  -1  22  12        0.85       -2.10      2.10 o
   0  22  12       15.21       15.86      2.48 o
   1  22  12       33.20       38.83      3.17 o
   2  22  12      285.00      265.38      6.38 o
   3  22  12       56.66       69.97      4.33 o
   4  22  12        0.07        8.32      3.10 o
  -4  23  12        6.19        5.84      3.16 o
  -3  23  12       82.40       85.65      3.65 o
  -2  23  12        4.35       11.30      2.34 o
  -1  23  12       47.74       51.05      3.02 o
   0  23  12        8.40        6.35      2.43 o
   1  23  12        7.35        6.81      2.68 o
   2  23  12       45.07       51.48      3.83 o
   3  23  12      125.13      144.32      5.30 o
   4  23  12        0.45        4.19      3.00 o
  -4  24  12      164.82      172.52      6.45 o
  -3  24  12      120.14      131.64      4.50 o
  -2  24  12      434.64      446.12      7.06 o
  -1  24  12       31.58       34.92      2.87 o
   0  24  12       38.74       42.67      3.03 o
   1  24  12        4.02        1.99      3.03 o
   2  24  12        1.15        2.02      2.69 o
   3  24  12       34.74       38.67      3.48 o
   4  24  12      244.72      249.30      8.52 o
  -3  25  12      368.31      361.24      7.94 o
  -2  25  12      250.82      236.88      5.42 o
  -1  25  12       46.84       58.59      3.33 o
   0  25  12       60.62       75.56      3.52 o
   1  25  12       12.83       10.79      2.88 o
   2  25  12       65.56       63.43      3.90 o
   3  25  12        1.65        4.80      2.81 o
  -3  26  12      104.05      100.74      4.64 o
  -2  26  12      228.19      227.81      5.62 o
  -1  26  12       95.37       94.92      3.92 o
   0  26  12        0.60       -1.91      3.27 o
   1  26  12        9.56        7.51      2.95 o
   2  26  12       41.18       48.58      3.79 o
   3  26  12        6.65        8.20      3.47 o
  -3  27  12        0.74       -3.14      3.14 o
  -2  27  12        3.11        6.93      3.49 o
  -1  27  12        3.60       10.83      2.72 o
   0  27  12       74.84       76.51      3.95 o
   1  27  12      172.32      171.32      5.62 o
   2  27  12      114.71      114.47      4.80 o
  -2  28  12      431.33      428.94      8.27 o
  -1  28  12      174.28      182.30      5.14 o
   0  28  12       32.12       34.95      3.70 o
   1  28  12       13.75       22.55      3.30 o
   2  28  12        3.59       12.90      3.20 o
  -2  29  12       44.86       49.89      3.63 o
  -1  29  12       42.64       49.09      3.64 o
   0  29  12       27.43       29.37      3.32 o
   1  29  12      155.94      154.46      5.61 o
  -1  30  12        0.06       -3.96      3.96 o
   0  30  12      174.03      190.85      6.11 o
   1  30  12       18.82        6.30     12.59 o
  -5   1  13        7.60        0.24      2.88 o
  -4   1  13       61.82       71.62      4.11 o
  -3   1  13       13.17       10.31      3.53 o
  -2   1  13        0.00       -2.25      2.25 o
  -1   1  13      670.23      697.86     11.43 o
   0   1  13      443.34      476.15     16.52 o
   1   1  13      462.91      522.69     15.72 o
   2   1  13        4.16       15.53      4.82 o
   3   1  13      141.16      143.09      7.18 o
   4   1  13       74.17       88.53      8.46 o
   5   1  13       21.43       36.53      4.32 o
  -5   2  13        4.11       -4.20      4.20 o
  -4   2  13        0.75       -2.57      2.57 o
  -3   2  13      244.84      244.44      7.96 o
  -2   2  13      498.32      508.54      8.01 o
  -1   2  13      225.38      224.77      5.38 o
   0   2  13       35.13       41.74      4.51 o
   1   2  13     1212.86     1235.00     24.26 o
   2   2  13      537.10      547.89     17.19 o
   3   2  13       19.67       18.54      4.74 o
   4   2  13        6.46       -0.70      4.32 o
   5   2  13       10.12       16.29      4.58 o
  -5   3  13       31.67       29.48      5.09 o
  -4   3  13       11.95        8.23      2.80 o
  -3   3  13        9.38        6.08      2.64 o
  -2   3  13        4.74        5.45      2.79 o
  -1   3  13       21.06       21.60      1.93 o
   0   3  13       55.04       72.02      5.47 o
   1   3  13       26.41       54.45      5.47 o
   2   3  13       20.54       23.63      6.49 o
   3   3  13       88.85       94.60      7.02 o
   4   3  13        2.69       -3.26      4.68 o
   5   3  13        0.06        0.02      3.72 o
  -5   4  13        4.31        0.66      2.80 o
  -4   4  13        3.49       -2.58      2.66 o
  -3   4  13       13.38       13.38      3.38 o
  -2   4  13      198.48      195.87      5.14 o
  -1   4  13      144.66      148.84      3.78 o
   0   4  13      115.36      121.32      6.06 o
   1   4  13      741.31      754.21     15.87 o
   2   4  13      343.79      315.15     12.89 o
   3   4  13      223.85      204.47     10.92 o
   4   4  13      179.55      191.61      9.17 o
   5   4  13        0.15        1.35      2.47 o
  -5   5  13       39.37       39.32      3.56 o
  -4   5  13       94.69       98.32      4.22 o
  -3   5  13      130.48      129.72      4.89 o
  -2   5  13        0.79       -2.14      2.14 o
  -1   5  13       51.92       66.94      4.03 o
   0   5  13       71.60       81.25      5.17 o
   1   5  13      129.21      122.69      7.48 o
   2   5  13      140.08      127.98      9.13 o
   3   5  13       38.07       41.78      6.94 o
   4   5  13        6.41        6.78      6.09 o
   5   5  13       22.89       24.09      3.55 o
  -5   6  13       15.50       15.76      3.22 o
  -4   6  13      227.73      253.03      6.15 o
  -3   6  13       30.38       38.01      3.23 o
  -2   6  13      339.88      346.15      6.35 o
  -1   6  13     1372.26     1408.88     17.27 o
   0   6  13       32.25       30.73      3.85 o
   1   6  13       67.23       66.15      6.20 o
   2   6  13      187.17      169.00     13.69 o
   3   6  13       21.18       36.00      6.63 o
   4   6  13        4.66        8.37      3.71 o
   5   6  13       16.91       23.86      4.73 o
  -5   7  13       23.12       23.69      3.33 o
  -4   7  13       78.03       80.27      3.92 o
  -3   7  13      528.90      555.53      9.12 o
  -2   7  13       85.95       94.47      3.47 o
  -1   7  13      327.32      366.74      5.91 o
   0   7  13        0.16       -1.06      3.05 o
   1   7  13       13.71       22.01      5.35 o
   2   7  13      134.60      132.29     11.61 o
   3   7  13       27.02       35.49      6.71 o
   4   7  13       10.59       13.99      2.84 o
   5   7  13       24.10       30.45      3.91 o
  -5   8  13        0.35       -1.66      2.85 o
  -4   8  13      262.48      279.10      6.43 o
  -3   8  13      377.77      389.85      7.34 o
  -2   8  13      148.22      150.00      5.10 o
  -1   8  13      852.68      849.09     10.57 o
   0   8  13       23.65       22.26      2.68 o
   1   8  13       84.04       78.07      6.65 o
   2   8  13      260.43      251.62     11.81 o
   3   8  13      121.13       95.11      8.50 o
   4   8  13       30.74       42.08      5.08 o
   5   8  13        0.22       -1.27      2.64 o
  -5   9  13      156.53      163.19      5.45 o
  -4   9  13      156.39      169.15      5.20 o
  -3   9  13      129.10      146.20      4.63 o
  -2   9  13      476.57      482.64      7.54 o
  -1   9  13       66.33       75.66      2.80 o
   0   9  13      239.77      228.66      4.93 o
   1   9  13      136.96      152.35      8.27 o
   2   9  13      129.59      149.59      9.55 o
   3   9  13        4.52        9.11      3.69 o
   4   9  13       63.12       75.76      3.12 o
   5   9  13        3.51        6.69      2.89 o
[truncated: 13,724 more chars]
